# Supplementary material for: Crystal structure of 2,4-di-tert-butyl-6-(hy­droxy­methyl)­phenol
Source: Acta Crystallogr E Crystallogr Commun. 2016 Oct 25;72(Pt 11):1614–7. doi: 10.1107/S2056989016016753 (PMC5095846; doi:10.1107/S2056989016016753)
Supplement: Supplementary file 1 [file e-72-01614-sup1.cif]

##############################################################################
#                                                                            #
# This CIF contains the data in a paper accepted for publication in          #
# Acta Crystallographica Section E. It conforms to the requirements of       #
# Notes for Authors for Acta Crystallographica Section E, and has been       #
# peer reviewed under the auspices of the IUCr Commission on Journals.       #
#                                                                            #
# Full details of the Crystallographic Information File format               #
# are given in the paper "The Crystallographic Information File (CIF):       #
# a New Standard Archive File for Crystallography" by S. R. Hall, F. H.      #
# Allen and I. D. Brown [Acta Cryst. (1991), A47, 655-685].                  #
#                                                                            #
# The current version of the core CIF dictionary is obtainable from          #
# ftp://ftp.iucr.org/pub/cif_core.dic.                                       #
#                                                                            #
# Software is freely available for graphical display of the structure(s)     #
# in this CIF. For information consult the CIF software page                 #
# http://www.iucr.org/resources/cif/software.                                #
#                                                                            #
# This file may be used for bona fide research purposes within the           #
# scientific community so long as proper attribution is given to the journal # 
# article from which it was obtained.                                        #
#                                                                            #
##############################################################################
data_I
_database_code_depnum_ccdc_archive 'CCDC 1510636'
_audit_creation_method     SHELXL-97
_journal_date_recd_electronic     2016-09-23
_journal_date_accepted     2016-10-19
_journal_name_full     'Acta Crystallographica, Section E'
_journal_year     2016
_journal_volume     72
_journal_issue     11
_journal_page_first     1614
_journal_page_last     1617
_journal_paper_category     GO
_journal_paper_doi     10.1107/S2056989016016753
_journal_coeditor_code     LH5825
_publ_contact_author_name     'Ryan E. Mewis'
_publ_contact_author_address
;
School of Science and the Environment
Division of Chemistry and Environmental Science
Manchester Metropolitan University
John Dalton Building
Chester St.
Manchester, M1 5GD, UK
;
_publ_contact_author_email     'r.mewis@mmu.ac.uk'
_publ_contact_author_fax     ?
_publ_contact_author_phone     '+44(0)161 247 1432'
_publ_section_title
;
Crystal structure of 2,4-di-<i>tert</i>-butyl-6-(hydroxymethyl)phenol
;
loop_
    _publ_author_name
    _publ_author_footnote
    _publ_author_address
    'Aranburu Leiva, Ane I.' .
;
School of Science and the Environment
Division of Chemistry and Environmental Science
Manchester Metropolitan University
John Dalton Building
Chester St
Manchester, M1 5GD,
England
;
    'Benjamin, Sophie L.' .
;
School of Science and Technology
Nottingham Trent University
Nottingham
NG11 8NS
England
;
    'Langley, Stuart K.' .
;
School of Science and the Environment
Division of Chemistry and Environmental Science
Manchester Metropolitan University
John Dalton Building
Chester St
Manchester, M1 5GD,
England
;
    'Mewis, Ryan E.' .
;
School of Science and the Environment
Division of Chemistry and Environmental Science
Manchester Metropolitan University
John Dalton Building
Chester St
Manchester, M1 5GD,
England
;
_publ_section_synopsis
;
The crystal structure of 2,4-di-<i>tert</i>-butyl-6-(hydroxymethyl)phenol is
presented.
;
_chemical_name_systematic
;
2,4-Di-<i>tert</i>-butyl-6-(hydroxymethyl)phenol
;
_chemical_name_common     ?
_chemical_formula_moiety     'C15 H24 O2'
_chemical_formula_sum     'C15 H24 O2'
_chemical_formula_iupac     'C15 H24 O2'
_chemical_formula_weight     236.34
_chemical_melting_point     ?
_symmetry_cell_setting     trigonal
_symmetry_space_group_name_H-M     'P 31'
_space_group_name_Hall     'P 31'
loop_
    _symmetry_equiv_pos_as_xyz
    'x, y, z'
    '-y, x-y, z+1/3'
    '-x+y, -x, z+2/3'
_cell_length_a     14.4357(9)
_cell_length_b     14.4357(9)
_cell_length_c     6.0404(5)
_cell_angle_alpha     90.00
_cell_angle_beta     90.00
_cell_angle_gamma     120.00
_cell_volume     1090.11(13)
_cell_formula_units_Z     3
_cell_measurement_reflns_used     9833
_cell_measurement_theta_min     3.12
_cell_measurement_theta_max     27.54
_cell_measurement_temperature     123(2)
_exptl_crystal_description     needle
_exptl_crystal_colour     colourless
_exptl_crystal_size_max     0.5
_exptl_crystal_size_mid     0.1
_exptl_crystal_size_min     0.05
_exptl_crystal_density_diffrn     1.080
_exptl_crystal_density_meas     ?
_exptl_crystal_density_method     'not measured'
_exptl_crystal_F_000     390
_exptl_absorpt_coefficient_mu     0.069
_exptl_absorpt_correction_type     multi-scan
_exptl_absorpt_process_details
;
(CrysAlisPro; Agilent, 2014)
;
_exptl_absorpt_correction_T_min     0.992
_exptl_absorpt_correction_T_max     0.997
_exptl_special_details     ?
_diffrn_ambient_temperature     123(2)
_diffrn_radiation_type     MoK\a
_diffrn_radiation_wavelength     0.71073
_diffrn_radiation_source     'fine-focus sealed tube'
_diffrn_radiation_monochromator     graphite
_diffrn_measurement_device_type     'Agilent Xcalibur'
_diffrn_measurement_method     'scans in \f and \w'
_diffrn_detector_area_resol_mean     15.9832
_diffrn_reflns_number     6245
_diffrn_reflns_av_R_equivalents     0.0249
_diffrn_reflns_av_sigmaI/netI     0.0385
_diffrn_reflns_theta_min     3.26
_diffrn_reflns_theta_max     27.48
_diffrn_reflns_theta_full     27.48
_diffrn_measured_fraction_theta_max     0.984
_diffrn_measured_fraction_theta_full     0.984
_diffrn_reflns_limit_h_min     -18
_diffrn_reflns_limit_h_max     17
_diffrn_reflns_limit_k_min     -17
_diffrn_reflns_limit_k_max     18
_diffrn_reflns_limit_l_min     -7
_diffrn_reflns_limit_l_max     7
_diffrn_standards_number     ?
_diffrn_standards_interval_count     ?
_diffrn_standards_interval_time     ?
_diffrn_standards_decay_%     ?
_refine_special_details
;
 Refinement of F^2^ against ALL reflections.  The weighted R-factor wR and
 goodness of fit S are based on F^2^, conventional R-factors R are based
 on F, with F set to zero for negative F^2^. The threshold expression of
 F^2^ > 2sigma(F^2^) is used only for calculating R-factors(gt) etc. and is
 not relevant to the choice of reflections for refinement.  R-factors based
 on F^2^ are statistically about twice as large as those based on F, and R-
 factors based on ALL data will be even larger.
;
_reflns_number_total     3097
_reflns_number_gt     2883
_reflns_threshold_expression     'I>2\s(I)'
_refine_ls_structure_factor_coef     Fsqd
_refine_ls_matrix_type     full
_refine_ls_R_factor_all     0.0455
_refine_ls_R_factor_gt     0.0416
_refine_ls_wR_factor_gt     0.0877
_refine_ls_wR_factor_ref     0.0893
_refine_ls_goodness_of_fit_ref     1.082
_refine_ls_restrained_S_all     1.082
_refine_ls_number_reflns     3097
_refine_ls_number_parameters     166
_refine_ls_number_restraints     1
_refine_ls_hydrogen_treatment     mixed
_refine_ls_weighting_scheme     calc
_refine_ls_weighting_details
         'calc w=1/[\s^2^(Fo^2^)+(0.0403P)^2^+0.0827P] where P=(Fo^2^+2Fc^2^)/3'
_atom_sites_solution_hydrogens     geom
_atom_sites_solution_primary     direct
_atom_sites_solution_secondary     difmap
_refine_ls_shift/su_max     0.001
_refine_ls_shift/su_mean     0.000
_refine_diff_density_max     0.196
_refine_diff_density_min     -0.219
_refine_ls_extinction_method     none
_refine_ls_extinction_coef     ?
loop_
    _atom_type_symbol
    _atom_type_description
    _atom_type_scat_dispersion_real
    _atom_type_scat_dispersion_imag
    _atom_type_scat_source
    'C' 'C' 0.0033 0.0016
                         'International Tables Vol C Tables 4.2.6.8 and 6.1.1.4'
    'H' 'H' 0.0000 0.0000
                         'International Tables Vol C Tables 4.2.6.8 and 6.1.1.4'
    'O' 'O' 0.0106 0.0060
                         'International Tables Vol C Tables 4.2.6.8 and 6.1.1.4'
_computing_data_collection
;
CrysAlisPro (Agilent, 2014)
;
_computing_cell_refinement
;
CrysAlisPro (Agilent, 2014)
;
_computing_data_reduction
;
CrysAlisPro (Agilent, 2014)
;
_computing_structure_solution
;
SHELXS97 (Sheldrick, 2008)
;
_computing_structure_refinement
;
SHELXL97 (Sheldrick, 2008)
;
_computing_molecular_graphics
;
X-SEED (Barbour, 2001)
;
_computing_publication_material
;
CAMERON (Watkin <i>et al.</i>,  1996)
;
loop_
    _atom_site_type_symbol
    _atom_site_label
    _atom_site_fract_x
    _atom_site_fract_y
    _atom_site_fract_z
    _atom_site_U_iso_or_equiv
    _atom_site_adp_type
    _atom_site_calc_flag
    _atom_site_refinement_flags
    _atom_site_occupancy
    _atom_site_symmetry_multiplicity
    _atom_site_disorder_assembly
    _atom_site_disorder_group
    O O2 0.70639(10) 0.41386(10) -0.00481(18) 0.0260(3) Uani d . 1 1 . .
    C C3 0.73856(12) 0.70473(12) 0.5036(2) 0.0199(3) Uani d . 1 1 . .
    H H3 0.7539 0.7548 0.6196 0.024 Uiso calc R 1 1 . .
    C C4 0.63425(12) 0.64968(12) 0.4213(2) 0.0204(3) Uani d . 1 1 . .
    O O1 0.87583(9) 0.59921(11) 0.1671(2) 0.0314(3) Uani d . 1 1 . .
    C C6 0.69423(12) 0.56297(12) 0.1580(2) 0.0218(3) Uani d . 1 1 . .
    C C2 0.82219(12) 0.69053(12) 0.4252(2) 0.0216(3) Uani d . 1 1 . .
    C C1 0.79714(12) 0.61721(13) 0.2511(2) 0.0223(3) Uani d . 1 1 . .
    C C11 0.54260(12) 0.66266(13) 0.5165(3) 0.0228(3) Uani d . 1 1 . .
    C C5 0.61420(12) 0.57839(13) 0.2466(3) 0.0219(3) Uani d . 1 1 . .
    H H5 0.5440 0.5395 0.1871 0.026 Uiso calc R 1 1 . .
    C C7 0.93578(13) 0.75319(14) 0.5246(3) 0.0269(4) Uani d . 1 1 . .
    C C15 0.67162(14) 0.49097(13) -0.0400(3) 0.0260(4) Uani d . 1 1 . .
    H H15A 0.5939 0.4526 -0.0708 0.031 Uiso calc R 1 1 . .
    H H15B 0.7088 0.5352 -0.1711 0.031 Uiso calc R 1 1 . .
    C C13 0.49041(14) 0.69333(15) 0.3305(3) 0.0319(4) Uani d . 1 1 . .
    H H13A 0.4310 0.6999 0.3913 0.048 Uiso calc R 1 1 . .
    H H13B 0.4634 0.6378 0.2159 0.048 Uiso calc R 1 1 . .
    H H13C 0.5436 0.7618 0.2658 0.048 Uiso calc R 1 1 . .
    C C14 0.45901(13) 0.55618(14) 0.6205(3) 0.0323(4) Uani d . 1 1 . .
    H H14A 0.4920 0.5375 0.7414 0.048 Uiso calc R 1 1 . .
    H H14B 0.4322 0.4998 0.5078 0.048 Uiso calc R 1 1 . .
    H H14C 0.3995 0.5633 0.6786 0.048 Uiso calc R 1 1 . .
    C C12 0.58201(14) 0.74938(15) 0.6963(3) 0.0313(4) Uani d . 1 1 . .
    H H12A 0.6358 0.8181 0.6333 0.047 Uiso calc R 1 1 . .
    H H12B 0.6139 0.7300 0.8181 0.047 Uiso calc R 1 1 . .
    H H12C 0.5216 0.7555 0.7522 0.047 Uiso calc R 1 1 . .
    C C8 0.96891(15) 0.67363(16) 0.6149(3) 0.0358(4) Uani d . 1 1 . .
    H H8A 1.0399 0.7134 0.6827 0.054 Uiso calc R 1 1 . .
    H H8B 0.9709 0.6298 0.4929 0.054 Uiso calc R 1 1 . .
    H H8C 0.9169 0.6272 0.7260 0.054 Uiso calc R 1 1 . .
    C C10 0.94193(14) 0.82504(15) 0.7178(3) 0.0348(4) Uani d . 1 1 . .
    H H10A 1.0150 0.8627 0.7767 0.052 Uiso calc R 1 1 . .
    H H10B 0.8923 0.7810 0.8347 0.052 Uiso calc R 1 1 . .
    H H10C 0.9224 0.8773 0.6655 0.052 Uiso calc R 1 1 . .
    C C9 1.01503(14) 0.82514(17) 0.3459(3) 0.0420(5) Uani d . 1 1 . .
    H H9A 0.9933 0.8752 0.2905 0.063 Uiso calc R 1 1 . .
    H H9B 1.0154 0.7807 0.2235 0.063 Uiso calc R 1 1 . .
    H H9C 1.0869 0.8653 0.4097 0.063 Uiso calc R 1 1 . .
    H H1O2 0.6651(18) 0.3735(18) 0.111(4) 0.050 Uiso d . 1 1 . .
    H H1O1 0.8464(19) 0.5408(18) 0.099(4) 0.050 Uiso d . 1 1 . .
loop_
    _atom_site_aniso_label
    _atom_site_aniso_U_11
    _atom_site_aniso_U_22
    _atom_site_aniso_U_33
    _atom_site_aniso_U_12
    _atom_site_aniso_U_13
    _atom_site_aniso_U_23
    O2 0.0308(6) 0.0292(6) 0.0208(6) 0.0170(5) 0.0048(5) 0.0005(5)
    C3 0.0212(7) 0.0180(7) 0.0200(7) 0.0095(6) 0.0007(6) 0.0012(6)
    C4 0.0197(7) 0.0198(8) 0.0213(8) 0.0095(6) 0.0013(6) 0.0040(6)
    O1 0.0226(6) 0.0407(8) 0.0319(7) 0.0166(6) 0.0016(5) -0.0089(6)
    C6 0.0256(8) 0.0202(8) 0.0193(8) 0.0113(7) 0.0008(6) 0.0021(6)
    C2 0.0194(8) 0.0229(8) 0.0191(8) 0.0079(7) 0.0022(6) 0.0036(6)
    C1 0.0208(8) 0.0268(8) 0.0209(8) 0.0132(7) 0.0037(6) 0.0043(7)
    C11 0.0222(8) 0.0251(8) 0.0252(8) 0.0149(7) 0.0009(6) 0.0016(7)
    C5 0.0175(8) 0.0230(8) 0.0245(8) 0.0095(6) -0.0029(6) 0.0006(6)
    C7 0.0183(8) 0.0338(9) 0.0261(8) 0.0111(7) -0.0005(6) -0.0021(7)
    C15 0.0307(9) 0.0261(9) 0.0234(8) 0.0159(7) -0.0011(7) -0.0014(7)
    C13 0.0314(9) 0.0392(11) 0.0341(9) 0.0243(8) -0.0009(7) 0.0001(8)
    C14 0.0235(8) 0.0337(10) 0.0399(10) 0.0143(8) 0.0087(8) 0.0077(8)
    C12 0.0292(9) 0.0374(10) 0.0334(9) 0.0213(8) 0.0007(8) -0.0069(8)
    C8 0.0281(9) 0.0515(12) 0.0347(10) 0.0251(9) -0.0056(8) -0.0055(9)
    C10 0.0236(9) 0.0389(10) 0.0383(10) 0.0128(8) -0.0078(8) -0.0103(8)
    C9 0.0214(9) 0.0470(12) 0.0398(10) 0.0038(8) 0.0029(8) 0.0002(9)
_geom_special_details
;
 All esds (except the esd in the dihedral angle between two l.s. planes)
 are estimated using the full covariance matrix.  The cell esds are taken
 into account individually in the estimation of esds in distances, angles
 and torsion angles; correlations between esds in cell parameters are only
 used when they are defined by crystal symmetry.  An approximate (isotropic)
 treatment of cell esds is used for estimating esds involving l.s. planes.
;
loop_
    _geom_bond_atom_site_label_1
    _geom_bond_atom_site_label_2
    _geom_bond_site_symmetry_2
    _geom_bond_distance
    _geom_bond_publ_flag
    O2 C15 . 1.447(2) ?
    O2 H1O2 . 0.91(2) ?
    C3 C4 . 1.396(2) ?
    C3 C2 . 1.404(2) ?
    C3 H3 . 0.9500 ?
    C4 C5 . 1.400(2) ?
    C4 C11 . 1.537(2) ?
    O1 C1 . 1.3820(19) ?
    O1 H1O1 . 0.84(2) ?
    C6 C5 . 1.389(2) ?
    C6 C1 . 1.405(2) ?
    C6 C15 . 1.509(2) ?
    C2 C1 . 1.405(2) ?
    C2 C7 . 1.544(2) ?
    C11 C12 . 1.536(2) ?
    C11 C13 . 1.536(2) ?
    C11 C14 . 1.536(2) ?
    C5 H5 . 0.9500 ?
    C7 C10 . 1.534(2) ?
    C7 C9 . 1.538(2) ?
    C7 C8 . 1.547(2) ?
    C15 H15A . 0.9900 ?
    C15 H15B . 0.9900 ?
    C13 H13A . 0.9800 ?
    C13 H13B . 0.9800 ?
    C13 H13C . 0.9800 ?
    C14 H14A . 0.9800 ?
    C14 H14B . 0.9800 ?
    C14 H14C . 0.9800 ?
    C12 H12A . 0.9800 ?
    C12 H12B . 0.9800 ?
    C12 H12C . 0.9800 ?
    C8 H8A . 0.9800 ?
    C8 H8B . 0.9800 ?
    C8 H8C . 0.9800 ?
    C10 H10A . 0.9800 ?
    C10 H10B . 0.9800 ?
    C10 H10C . 0.9800 ?
    C9 H9A . 0.9800 ?
    C9 H9B . 0.9800 ?
    C9 H9C . 0.9800 ?
loop_
    _geom_angle_atom_site_label_1
    _geom_angle_atom_site_label_2
    _geom_angle_atom_site_label_3
    _geom_angle_site_symmetry_1
    _geom_angle_site_symmetry_3
    _geom_angle
    _geom_angle_publ_flag
    C15 O2 H1O2 . . 103.7(14) ?
    C4 C3 C2 . . 123.95(14) ?
    C4 C3 H3 . . 118.0 ?
    C2 C3 H3 . . 118.0 ?
    C3 C4 C5 . . 117.04(13) ?
    C3 C4 C11 . . 123.13(13) ?
    C5 C4 C11 . . 119.82(13) ?
    C1 O1 H1O1 . . 108.6(16) ?
    C5 C6 C1 . . 119.30(14) ?
    C5 C6 C15 . . 120.33(14) ?
    C1 C6 C15 . . 120.35(14) ?
    C3 C2 C1 . . 116.49(14) ?
    C3 C2 C7 . . 121.49(14) ?
    C1 C2 C7 . . 122.02(13) ?
    O1 C1 C6 . . 119.21(13) ?
    O1 C1 C2 . . 119.35(13) ?
    C6 C1 C2 . . 121.44(13) ?
    C12 C11 C13 . . 108.51(13) ?
    C12 C11 C14 . . 108.18(14) ?
    C13 C11 C14 . . 109.54(13) ?
    C12 C11 C4 . . 111.91(13) ?
    C13 C11 C4 . . 109.74(13) ?
    C14 C11 C4 . . 108.92(13) ?
    C6 C5 C4 . . 121.72(14) ?
    C6 C5 H5 . . 119.1 ?
    C4 C5 H5 . . 119.1 ?
    C10 C7 C9 . . 107.79(14) ?
    C10 C7 C2 . . 112.17(13) ?
    C9 C7 C2 . . 109.65(13) ?
    C10 C7 C8 . . 107.40(14) ?
    C9 C7 C8 . . 110.30(15) ?
    C2 C7 C8 . . 109.51(14) ?
    O2 C15 C6 . . 111.99(13) ?
    O2 C15 H15A . . 109.2 ?
    C6 C15 H15A . . 109.2 ?
    O2 C15 H15B . . 109.2 ?
    C6 C15 H15B . . 109.2 ?
    H15A C15 H15B . . 107.9 ?
    C11 C13 H13A . . 109.5 ?
    C11 C13 H13B . . 109.5 ?
    H13A C13 H13B . . 109.5 ?
    C11 C13 H13C . . 109.5 ?
    H13A C13 H13C . . 109.5 ?
    H13B C13 H13C . . 109.5 ?
    C11 C14 H14A . . 109.5 ?
    C11 C14 H14B . . 109.5 ?
    H14A C14 H14B . . 109.5 ?
    C11 C14 H14C . . 109.5 ?
    H14A C14 H14C . . 109.5 ?
    H14B C14 H14C . . 109.5 ?
    C11 C12 H12A . . 109.5 ?
    C11 C12 H12B . . 109.5 ?
    H12A C12 H12B . . 109.5 ?
    C11 C12 H12C . . 109.5 ?
    H12A C12 H12C . . 109.5 ?
    H12B C12 H12C . . 109.5 ?
    C7 C8 H8A . . 109.5 ?
    C7 C8 H8B . . 109.5 ?
    H8A C8 H8B . . 109.5 ?
    C7 C8 H8C . . 109.5 ?
    H8A C8 H8C . . 109.5 ?
    H8B C8 H8C . . 109.5 ?
    C7 C10 H10A . . 109.5 ?
    C7 C10 H10B . . 109.5 ?
    H10A C10 H10B . . 109.5 ?
    C7 C10 H10C . . 109.5 ?
    H10A C10 H10C . . 109.5 ?
    H10B C10 H10C . . 109.5 ?
    C7 C9 H9A . . 109.5 ?
    C7 C9 H9B . . 109.5 ?
    H9A C9 H9B . . 109.5 ?
    C7 C9 H9C . . 109.5 ?
    H9A C9 H9C . . 109.5 ?
    H9B C9 H9C . . 109.5 ?
loop_
    _geom_hbond_atom_site_label_D
    _geom_hbond_atom_site_label_H
    _geom_hbond_atom_site_label_A
    _geom_hbond_site_symmetry_A
    _geom_hbond_distance_DH
    _geom_hbond_distance_HA
    _geom_hbond_distance_DA
    _geom_hbond_angle_DHA
    O2 H1O2 O2 2_655 0.91(2) 1.75(2) 2.6636(14) 178(2)
    O1 H1O1 O2 . 0.84(2) 2.03(2) 2.7706(18) 146(2)
