# Supplementary material for: Crystal structure of 2,4-di-tert-butyl-6-(hy­droxy­methyl)­phenol
Source: Acta Crystallogr E Crystallogr Commun. 2016 Oct 25;72(Pt 11):1614–7. doi: 10.1107/S2056989016016753 (PMC5095846; doi:10.1107/S2056989016016753)
Supplement: Supplementary file 2 [file e-72-01614-Isup2.hkl]

# Compound (I)
# h,k,l, Fc-squared, Fo-squared, sigma(Fo-squared) and status flag 
# 
data_I
_shelx_title 'exp_3376' 
_shelx_refln_list_code          4 
_shelx_F_calc_maximum       89.74 
_exptl_crystal_F_000       390.00 
_reflns_d_resolution_high  0.7701 
 
loop_ 
 _symmetry_equiv_pos_as_xyz 
 'x, y, z' 
 '-y, x-y, z+1/3' 
 '-x+y, -x, z+2/3' 
 
_cell_length_a    14.4357 
_cell_length_b    14.4357 
_cell_length_c     6.0404 
_cell_angle_alpha  90.000 
_cell_angle_beta   90.000 
_cell_angle_gamma 120.000 
 
_shelx_F_squared_multiplier     1.000 
 
loop_ 
 _refln_index_h 
 _refln_index_k 
 _refln_index_l 
 _refln_F_squared_calc 
 _refln_F_squared_meas 
 _refln_F_squared_sigma 
 _refln_observed_status 
   0   1  -7       34.87       45.34      5.44 o 
   1   1  -7       42.33       54.06      5.99 o 
  -3   2  -7        7.91        6.72      3.05 o 
  -2   2  -7       33.20       35.16      4.97 o 
  -1   2  -7        4.45        3.47      2.61 o 
   0   2  -7       34.32       36.61      5.04 o 
   1   2  -7        2.29        6.48      3.15 o 
   2   2  -7       31.05       34.30      5.09 o 
  -5   3  -7      104.65      113.96      8.90 o 
  -4   3  -7        6.19        3.06      2.77 o 
  -3   3  -7        8.98        3.46      2.54 o 
  -2   3  -7        6.19        7.84      2.20 o 
  -1   3  -7       11.18        8.41      3.12 o 
   0   3  -7       10.06       20.78      4.14 o 
   1   3  -7       15.82       17.59      3.85 o 
   2   3  -7       11.29       13.18      3.88 o 
   3   3  -7       40.15       36.35      5.27 o 
  -6   4  -7        1.59       -0.17      2.43 o 
  -5   4  -7      117.57      127.87      9.63 o 
  -4   4  -7        4.44       10.06      3.96 o 
  -3   4  -7       78.28       89.34      5.43 o 
  -2   4  -7       19.32       21.29      3.89 o 
  -1   4  -7       18.30       20.40      4.15 o 
   0   4  -7        2.94        3.11      2.89 o 
   1   4  -7        9.48       12.30      3.46 o 
   2   4  -7        6.85        9.66      3.36 o 
   3   4  -7        3.43        7.35      2.82 o 
  -6   5  -7      256.98      255.11     13.86 o 
  -5   5  -7       19.92       24.83      4.62 o 
  -4   5  -7       39.40       38.24      3.78 o 
  -3   5  -7        3.51        3.37      1.82 o 
  -2   5  -7        4.56        9.96      3.52 o 
  -1   5  -7       10.76        5.74      2.83 o 
   0   5  -7       18.60       13.07      3.51 o 
   1   5  -7        5.03       13.53      3.70 o 
   2   5  -7        7.44        6.88      3.26 o 
  -5   6  -7       38.25       38.52      4.63 o 
  -4   6  -7        2.37        4.20      1.77 o 
  -3   6  -7        1.73        0.24      2.11 o 
  -2   6  -7        2.28        0.49      2.58 o 
  -1   6  -7        5.92        6.13      3.19 o 
   0   6  -7       13.31       20.77      4.22 o 
   1   6  -7       29.17       37.75      5.23 o 
  -6   7  -7       36.38       33.97      4.69 o 
  -5   7  -7        9.20       10.58      3.47 o 
  -4   7  -7       11.62       28.60      4.57 o 
  -3   7  -7        3.03        8.42      3.22 o 
  -2   7  -7        4.05       10.41      3.22 o 
  -1   7  -7       23.97       25.37      4.45 o 
   0   7  -7       29.68       32.85      5.33 o 
  -6   8  -7        4.72        5.21      2.65 o 
  -5   8  -7       57.36       60.74      6.24 o 
  -4   8  -7        4.04        6.76      2.92 o 
  -3   8  -7       30.08       29.20      4.87 o 
  -2   8  -7       47.01       43.48      5.85 o 
  -1   1  -6       39.70       44.10      4.61 o 
   0   1  -6       51.00       44.45      5.12 o 
   1   1  -6       37.16       36.37      4.77 o 
  -3   2  -6       38.29       38.94      5.08 o 
  -2   2  -6       41.54       40.46      4.41 o 
  -1   2  -6       37.44       38.33      3.38 o 
   0   2  -6       43.26       45.13      5.01 o 
   1   2  -6        8.55        9.73      2.90 o 
   2   2  -6      155.16      156.05      9.53 o 
  -5   3  -6       40.33       40.36      5.04 o 
  -4   3  -6        5.93        4.39      2.83 o 
  -3   3  -6       46.51       51.72      4.04 o 
  -2   3  -6       33.17       37.95      3.36 o 
  -1   3  -6       41.35       35.05      3.26 o 
   0   3  -6       29.36       34.77      4.53 o 
   1   3  -6        8.67       10.11      2.89 o 
   2   3  -6       98.03       93.37      7.55 o 
   3   3  -6       68.45       72.94      6.77 o 
  -7   4  -6       58.36       45.65      5.60 o 
  -6   4  -6      198.12      182.67     10.65 o 
  -5   4  -6       63.81       67.77      6.36 o 
  -4   4  -6       60.33       58.54      3.97 o 
  -3   4  -6      123.89      127.27     15.96 o 
  -2   4  -6       12.01       14.06      3.24 o 
  -1   4  -6       23.36       30.41      4.22 o 
   0   4  -6       72.54       77.80      6.61 o 
   1   4  -6       34.51       29.45      4.51 o 
   2   4  -6      110.78      100.62      7.77 o 
   3   4  -6       35.88       29.67      4.66 o 
   4   4  -6       16.40       14.01      3.78 o 
  -9   5  -6        5.22        4.80      2.82 o 
  -8   5  -6        7.68        9.69      3.40 o 
  -7   5  -6        4.19        8.31      3.21 o 
  -6   5  -6      117.52      121.77      8.59 o 
  -5   5  -6      211.10      211.63      7.54 o 
  -4   5  -6       69.44       67.34      4.37 o 
  -3   5  -6       38.17       38.35      3.32 o 
  -2   5  -6       25.78       26.99      3.02 o 
  -1   5  -6       99.98       98.73      7.32 o 
   0   5  -6       15.70       14.83      3.39 o 
   1   5  -6       34.64       36.37      4.78 o 
   2   5  -6       10.26       12.46      3.44 o 
   3   5  -6       12.91       12.83      3.19 o 
   4   5  -6       22.56       25.01      4.23 o 
   5   5  -6        6.25        6.82      3.07 o 
 -10   6  -6        9.98       18.53      4.24 o 
  -9   6  -6        4.73        4.11      2.64 o 
  -8   6  -6       25.03       21.74      4.14 o 
  -7   6  -6      221.96      239.10     12.52 o 
  -6   6  -6      127.69      141.40      6.08 o 
  -5   6  -6       39.59       45.90      4.50 o 
  -4   6  -6       77.66       68.65      4.36 o 
  -3   6  -6       66.06       67.34      4.37 o 
  -2   6  -6       42.82       42.40      5.16 o 
  -1   6  -6       18.13       17.95      3.79 o 
   0   6  -6       19.75       21.37      3.89 o 
   1   6  -6       12.25       15.62      3.61 o 
   2   6  -6       41.22       46.37      5.66 o 
   3   6  -6       21.13       28.38      4.57 o 
   4   6  -6       17.12       26.81      4.80 o 
 -10   7  -6        3.25       -0.58      2.53 o 
  -9   7  -6        1.63        5.55      3.14 o 
  -8   7  -6        9.78        9.77      3.31 o 
  -7   7  -6       73.96       79.89      4.62 o 
  -6   7  -6       61.70       65.24      4.27 o 
  -5   7  -6       24.34       29.77      6.45 o 
  -4   7  -6       22.23       19.87      2.73 o 
  -3   7  -6       25.31       25.81      2.93 o 
  -2   7  -6        1.72        2.22      2.54 o 
  -1   7  -6       81.48       80.40      7.08 o 
   0   7  -6       51.30       48.29      5.71 o 
   1   7  -6        6.22        4.76      2.86 o 
   2   7  -6        8.94        5.24      2.53 o 
   3   7  -6       79.09       86.65      7.83 o 
 -10   8  -6        9.55       12.93      3.92 o 
  -9   8  -6        6.37       11.92      3.45 o 
  -8   8  -6       19.42       21.91      4.34 o 
  -7   8  -6       41.53       45.91      3.64 o 
  -6   8  -6        5.70       11.14      2.20 o 
  -5   8  -6       31.69       31.72      3.17 o 
  -4   8  -6       19.89       14.97      2.47 o 
  -3   8  -6       35.85       30.26      4.33 o 
  -2   8  -6       15.75       19.19      3.79 o 
  -1   8  -6        2.92        3.63      2.44 o 
   0   8  -6       35.56       38.43      5.23 o 
   1   8  -6        6.62        5.90      2.65 o 
   2   8  -6       53.77       64.17      6.80 o 
 -10   9  -6       18.26       15.05      4.20 o 
  -9   9  -6        6.82       13.57      3.90 o 
  -8   9  -6       13.12       19.50      4.25 o 
  -7   9  -6        8.77        9.88      2.08 o 
  -6   9  -6       26.99       30.11      3.12 o 
  -5   9  -6        2.35        3.65      1.56 o 
  -4   9  -6        1.39       -0.40      1.90 o 
  -3   9  -6        9.36       14.97      3.51 o 
  -2   9  -6       20.73       22.43      4.11 o 
  -1   9  -6       10.46       11.78      3.52 o 
   0   9  -6        7.56       14.21      3.79 o 
   1   9  -6        0.02        5.31      2.82 o 
  -9  10  -6       18.50       20.69      4.41 o 
  -8  10  -6       14.51       24.68      4.78 o 
  -7  10  -6       55.08       60.87      4.24 o 
  -6  10  -6       29.95       37.51      4.00 o 
  -5  10  -6        5.75        9.20      2.19 o 
  -4  10  -6       14.62       20.03      3.79 o 
  -3  10  -6       14.77       19.47      3.79 o 
  -2  10  -6       13.59       22.23      4.09 o 
  -1  10  -6       20.69       21.06      4.18 o 
   0  10  -6       15.96       28.93      4.96 o 
  -9  11  -6        4.55       13.06      3.85 o 
  -8  11  -6        4.60        3.18      2.74 o 
  -7  11  -6       60.58       67.93      7.02 o 
  -6  11  -6        5.77        8.77      2.17 o 
  -5  11  -6       14.13       16.03      3.60 o 
  -4  11  -6       15.47       11.44      2.96 o 
  -3  11  -6        1.35       -0.77      2.35 o 
  -2  11  -6        4.42        5.18      3.03 o 
  -7  12  -6        1.14       -0.09      2.12 o 
  -6  12  -6        8.54       13.23      3.39 o 
  -5  12  -6        9.15       11.29      3.17 o 
  -1   1  -5        4.93        4.02      0.72 o 
   0   1  -5       30.95       33.84      1.70 o 
   1   1  -5       42.15       40.07      3.20 o 
  -3   2  -5       77.43       81.12      2.85 o 
  -2   2  -5      129.19      129.50      3.83 o 
  -1   2  -5       54.95       54.00      2.64 o 
   0   2  -5      379.73      382.31      6.49 o 
   1   2  -5        5.33        5.38      0.87 o 
   2   2  -5       16.89       18.86      3.52 o 
  -5   3  -5       85.63       74.81      6.08 o 
  -4   3  -5       52.60       53.01      4.14 o 
  -3   3  -5       23.11       21.36      2.26 o 
  -2   3  -5       31.06       31.85      1.54 o 
  -1   3  -5      191.09      185.10      3.56 o 
   0   3  -5        4.62        7.02      2.51 o 
   1   3  -5      115.30      105.24      7.06 o 
   2   3  -5      157.17      148.19      8.40 o 
   3   3  -5       97.46       93.75      6.89 o 
  -7   4  -5       34.34       31.31      4.45 o 
  -6   4  -5      111.69       92.12      6.86 o 
  -5   4  -5        5.06        3.47      1.35 o 
  -4   4  -5       31.50       31.25      2.00 o 
  -3   4  -5      200.50      191.72      4.95 o 
  -2   4  -5        6.80        4.89      0.66 o 
  -1   4  -5       65.06       57.68      5.97 o 
   0   4  -5       90.94       86.71      6.24 o 
   1   4  -5       45.31       45.04      4.78 o 
   2   4  -5       45.90       44.20      4.75 o 
   3   4  -5       34.05       36.15      4.32 o 
   4   4  -5        5.03        2.76      2.44 o 
  -9   5  -5       22.18       23.46      3.93 o 
  -8   5  -5       20.18       15.67      3.44 o 
  -7   5  -5       11.99        8.92      2.84 o 
  -6   5  -5        7.71        5.49      3.20 o 
  -5   5  -5       45.71       46.95      3.19 o 
  -4   5  -5       82.15       76.99      2.52 o 
  -3   5  -5      217.68      197.71      9.55 o 
  -2   5  -5       67.96       67.96      3.09 o 
  -1   5  -5      328.23      322.27     12.34 o 
   0   5  -5       69.91       72.89      5.86 o 
   1   5  -5      236.31      235.99     10.91 o 
   2   5  -5       11.03       10.98      3.09 o 
   3   5  -5       60.08       57.93      5.71 o 
   4   5  -5       32.15       32.65      4.60 o 
   5   5  -5       17.94       14.66      3.53 o 
 -11   6  -5       79.23       81.08      7.13 o 
 -10   6  -5       15.84       15.07      3.43 o 
  -9   6  -5       41.49       44.70      5.11 o 
  -8   6  -5       25.66       22.88      3.78 o 
  -7   6  -5        9.41        7.98      1.59 o 
  -6   6  -5        5.97        6.29      1.28 o 
  -5   6  -5      111.21      115.53      3.81 o 
  -4   6  -5      219.47      209.58      6.98 o 
  -3   6  -5      267.45      275.68      9.63 o 
  -2   6  -5       55.99       61.91      3.90 o 
  -1   6  -5      621.64      594.15     17.97 o 
   0   6  -5       41.20       40.23      4.68 o 
   1   6  -5       30.88       32.31      4.29 o 
   2   6  -5       15.10       18.22      3.64 o 
   3   6  -5       21.97       19.59      3.76 o 
   4   6  -5       44.32       39.76      5.08 o 
   5   6  -5       38.80       36.90      4.85 o 
   6   6  -5       51.59       45.38      5.69 o 
 -13   7  -5       40.20       44.36      4.33 o 
 -12   7  -5       15.38       11.07      4.17 o 
 -11   7  -5       22.47       26.50      2.91 o 
 -10   7  -5        8.49        9.55      1.86 o 
  -9   7  -5       26.27       36.18      3.01 o 
  -8   7  -5       26.93       25.95      2.37 o 
  -7   7  -5        4.09        4.13      0.97 o 
  -6   7  -5       43.92       45.16      3.20 o 
  -5   7  -5       80.49       67.12      6.82 o 
  -4   7  -5      273.75      282.18      8.24 o 
  -3   7  -5       76.48       76.42      4.25 o 
  -2   7  -5       60.64       55.18      5.27 o 
  -1   7  -5      176.85      165.12      8.99 o 
   0   7  -5        3.13        4.06      2.46 o 
   1   7  -5       14.92       14.82      3.23 o 
   2   7  -5       12.32        8.82      3.06 o 
   3   7  -5        1.78        5.42      2.82 o 
   4   7  -5        8.92        9.58      3.16 o 
   5   7  -5        6.63       14.58      3.82 o 
   6   7  -5       85.30       97.22      8.12 o 
   7   7  -5        1.02        2.21      2.57 o 
 -14   8  -5       35.25       49.96      5.91 o 
 -13   8  -5       17.52       19.79      2.84 o 
 -12   8  -5        7.18        4.65      1.88 o 
 -11   8  -5        9.47        9.71      3.16 o 
 -10   8  -5       23.45       26.27      2.70 o 
  -9   8  -5       50.27       51.18      5.45 o 
  -8   8  -5       10.89       15.04      3.25 o 
  -7   8  -5       18.12       22.13      2.44 o 
  -6   8  -5       13.22       11.60      1.99 o 
  -5   8  -5       51.97       51.76      3.56 o 
  -4   8  -5        7.35       13.84      2.98 o 
  -3   8  -5       34.99       34.81      4.32 o 
  -2   8  -5      103.99      105.03      7.18 o 
  -1   8  -5       10.69       12.79      3.08 o 
   0   8  -5        8.32       11.32      3.06 o 
   1   8  -5        3.26        4.14      2.63 o 
   2   8  -5       13.09       12.09      3.32 o 
   3   8  -5       48.35       43.22      5.66 o 
   4   8  -5       30.81       37.23      5.24 o 
   5   8  -5      121.19      136.33      9.76 o 
 -13   9  -5        7.81       15.21      3.99 o 
 -12   9  -5       16.03       19.19      4.18 o 
 -11   9  -5       23.13       23.60      4.30 o 
 -10   9  -5        5.63        9.48      3.40 o 
  -9   9  -5       26.64       29.75      4.48 o 
  -8   9  -5        1.18        1.20      1.20 o 
  -7   9  -5       21.69       22.33      2.42 o 
  -6   9  -5        3.32        4.55      1.62 o 
  -5   9  -5       22.95       24.02      2.63 o 
  -4   9  -5       12.19       12.86      2.14 o 
  -3   9  -5       31.38       29.69      4.02 o 
  -2   9  -5        6.19        3.93      2.30 o 
  -1   9  -5        4.29        1.42      2.03 o 
   0   9  -5       22.58       22.95      3.73 o 
   1   9  -5       19.23       15.45      3.45 o 
   2   9  -5        0.81        1.62      2.56 o 
   3   9  -5       37.25       38.05      5.21 o 
   4   9  -5       19.52       27.47      5.06 o 
 -13  10  -5        1.68        6.83      2.95 o 
 -12  10  -5       10.22        9.98      3.53 o 
 -11  10  -5       14.21       15.45      3.74 o 
 -10  10  -5       14.00        8.35      3.09 o 
  -9  10  -5        9.26        9.60      3.19 o 
  -8  10  -5       16.68       15.29      2.19 o 
  -7  10  -5       71.74       64.87      5.73 o 
  -6  10  -5       48.79       47.06      4.23 o 
  -5  10  -5        5.62        3.86      1.48 o 
  -4  10  -5        2.19        3.08      2.05 o 
  -3  10  -5        7.60        7.44      2.50 o 
  -2  10  -5        5.64        6.25      2.60 o 
  -1  10  -5       24.04       29.97      4.39 o 
   0  10  -5       10.87       16.60      3.62 o 
   1  10  -5       52.97       50.35      5.82 o 
   2  10  -5       15.88       15.58      3.46 o 
   3  10  -5        6.47        6.87      3.14 o 
 -13  11  -5        4.50        5.33      3.21 o 
 -12  11  -5       26.23       22.41      4.16 o 
 -11  11  -5       64.02       58.05      6.48 o 
 -10  11  -5       17.18       21.23      3.99 o 
  -9  11  -5       27.26       33.45      4.75 o 
  -8  11  -5       77.42       79.36      4.61 o 
  -7  11  -5       14.16       15.97      2.26 o 
  -6  11  -5       30.36       27.92      2.89 o 
  -5  11  -5       15.18       14.96      2.33 o 
  -4  11  -5       43.17       45.00      4.89 o 
  -3  11  -5       33.46       26.75      4.15 o 
  -2  11  -5       21.26       22.52      4.12 o 
  -1  11  -5       28.63       35.53      4.84 o 
   0  11  -5       41.41       42.21      5.32 o 
   1  11  -5       18.56       22.89      4.31 o 
 -12  12  -5       53.41       65.35      6.69 o 
 -11  12  -5       47.52       48.35      5.80 o 
 -10  12  -5        5.48        7.80      3.11 o 
  -9  12  -5       19.93       21.93      4.43 o 
  -8  12  -5       41.69       45.94      5.63 o 
  -7  12  -5       18.37       20.49      2.63 o 
  -6  12  -5       14.91       18.84      2.49 o 
  -5  12  -5       19.18       24.14      3.88 o 
  -4  12  -5       26.22       24.72      4.15 o 
  -3  12  -5       45.57       56.52      5.85 o 
  -2  12  -5       40.10       32.74      4.86 o 
  -1  12  -5       24.77       27.09      4.46 o 
   0  12  -5       55.05       59.96      6.49 o 
 -11  13  -5        8.46       15.93      3.96 o 
 -10  13  -5       11.77       17.00      3.90 o 
  -9  13  -5       60.39       72.86      6.85 o 
  -8  13  -5       21.01       27.33      4.37 o 
  -7  13  -5       18.38       22.18      5.32 o 
  -6  13  -5        0.13        1.76      1.90 o 
  -5  13  -5        5.27        5.39      2.58 o 
  -4  13  -5      134.36      132.03      8.74 o 
  -3  13  -5      127.51      125.45      8.79 o 
  -2  13  -5      109.05      100.30      8.14 o 
 -10  14  -5       11.45       11.08      3.48 o 
  -9  14  -5        3.74        5.83      3.00 o 
  -8  14  -5        6.41        2.38      2.44 o 
  -6  14  -5       40.22       40.61      5.05 o 
  -5  14  -5       31.63       25.27      4.22 o 
  -4  14  -5        0.78       14.23      3.52 o 
  -1   1  -4       60.18       62.49      2.12 o 
   0   1  -4      480.24      494.81      8.70 o 
   1   1  -4      250.87      257.71      4.29 o 
  -3   2  -4      129.20      116.32      3.08 o 
  -2   2  -4       11.24       13.23      1.30 o 
  -1   2  -4       19.09       17.21      1.46 o 
   0   2  -4       69.92       79.18      2.56 o 
   1   2  -4        1.30        1.12      0.56 o 
   2   2  -4      279.49      261.77     10.07 o 
  -5   3  -4       61.64       61.16      5.00 o 
  -4   3  -4      134.77      123.14      4.49 o 
  -3   3  -4       48.63       47.51      1.86 o 
  -2   3  -4      121.59      113.17      2.92 o 
  -1   3  -4      102.71       99.99      3.08 o 
   0   3  -4       23.95       25.44      1.83 o 
   1   3  -4       28.30       29.39      3.50 o 
   2   3  -4      163.91      159.58      7.84 o 
   3   3  -4      214.40      199.02      9.02 o 
  -7   4  -4       52.39       54.33      4.97 o 
  -6   4  -4       22.43       21.76      3.36 o 
  -5   4  -4      119.97      105.50      4.17 o 
  -4   4  -4       74.06       69.70      2.56 o 
  -3   4  -4        7.51        7.61      0.96 o 
  -2   4  -4       98.03       86.74      4.06 o 
  -1   4  -4      400.27      400.70      6.12 o 
   0   4  -4       40.71       37.57      3.85 o 
   1   4  -4       73.58       71.91      5.29 o 
   2   4  -4       29.71       27.30      3.67 o 
   3   4  -4       18.64       21.56      3.28 o 
   4   4  -4       67.05       51.74      5.01 o 
  -9   5  -4      230.54      207.15     10.01 o 
  -8   5  -4      154.30      154.88      8.33 o 
  -7   5  -4       11.25       21.37      3.28 o 
  -6   5  -4       55.51       55.21      2.98 o 
  -5   5  -4       37.37       35.08      2.52 o 
  -4   5  -4       27.90       25.38      1.31 o 
  -3   5  -4       39.43       35.38      1.20 o 
  -2   5  -4       28.53       30.60      1.61 o 
  -1   5  -4      288.89      286.73      5.67 o 
   0   5  -4       54.68       52.41      4.52 o 
   1   5  -4       29.21       31.40      3.64 o 
   2   5  -4       11.02       12.35      2.67 o 
   3   5  -4       58.55       53.95      4.99 o 
   4   5  -4       58.26       60.07      5.44 o 
   5   5  -4        7.84       11.66      3.20 o 
 -11   6  -4       33.35       23.06      3.70 o 
 -10   6  -4       14.79       13.99      3.24 o 
  -9   6  -4       91.06       84.60      6.40 o 
  -8   6  -4        7.90        7.19      1.48 o 
  -7   6  -4       38.94       38.52      2.00 o 
  -6   6  -4       28.05       25.86      1.92 o 
  -5   6  -4      437.35      432.64      6.92 o 
  -4   6  -4       14.19       14.85      0.98 o 
  -3   6  -4       25.25       22.16      1.69 o 
  -2   6  -4      483.36      467.39      7.80 o 
  -1   6  -4      183.86      186.93      5.10 o 
   0   6  -4      317.00      313.95      6.53 o 
   1   6  -4      222.56      202.86      9.38 o 
   2   6  -4      289.49      282.26     11.42 o 
   3   6  -4       18.68       18.77      3.08 o 
   4   6  -4       37.86       47.33      5.04 o 
   5   6  -4       80.75       69.29      5.97 o 
   6   6  -4        2.71        5.12      2.20 o 
 -13   7  -4       26.27       30.70      3.99 o 
 -12   7  -4        6.20        6.66      1.88 o 
 -11   7  -4       46.16       40.42      4.56 o 
 -10   7  -4       16.67       29.80      2.76 o 
  -9   7  -4       82.39       82.67      4.15 o 
  -8   7  -4       13.61       15.45      1.36 o 
  -7   7  -4       24.88       25.29      1.67 o 
  -6   7  -4       95.35       95.12      3.02 o 
  -5   7  -4       11.34        9.78      0.99 o 
  -4   7  -4      153.88      143.59      5.35 o 
  -3   7  -4      333.94      314.21      6.30 o 
  -2   7  -4      691.47      697.70     14.46 o 
  -1   7  -4       67.53       66.83      2.95 o 
   0   7  -4      172.34      169.84      4.28 o 
   1   7  -4       12.68        8.94      2.59 o 
   2   7  -4       37.87       37.45      4.37 o 
   3   7  -4       42.94       36.24      4.53 o 
   4   7  -4       88.75       81.66      6.61 o 
   5   7  -4       21.74       14.19      3.27 o 
   6   7  -4        0.13       -1.64      2.01 o 
   7   7  -4        9.40       16.97      7.34 o 
 -15   8  -4        1.33        4.08      1.83 o 
 -14   8  -4       11.18       13.77      2.63 o 
 -13   8  -4       14.57       16.23      2.46 o 
 -12   8  -4        4.65        4.95      1.76 o 
 -11   8  -4       88.80       85.42      4.64 o 
 -10   8  -4       65.04       63.94      3.86 o 
  -9   8  -4        4.57        5.08      1.35 o 
  -8   8  -4       49.49       46.59      2.26 o 
  -7   8  -4       34.52       35.32      1.95 o 
  -6   8  -4      100.85      105.77      5.61 o 
  -5   8  -4       97.56       92.25      4.74 o 
  -4   8  -4      144.68      146.26     11.76 o 
  -3   8  -4      168.08      158.72      4.37 o 
  -2   8  -4      467.74      430.67      8.87 o 
  -1   8  -4       26.82       27.54      1.94 o 
   0   8  -4      219.31      211.64      9.76 o 
   1   8  -4       26.36       23.74      3.54 o 
   2   8  -4       26.41       17.75      3.36 o 
   3   8  -4       77.24       69.11      6.34 o 
   4   8  -4       24.41       24.48      4.17 o 
   5   8  -4       19.05       22.12      4.18 o 
   6   8  -4       24.98       28.16      3.32 o 
   7   8  -4       39.73       41.10      3.99 o 
   8   8  -4       54.47       63.28      7.24 o 
 -16   9  -4       73.34       85.12      8.28 o 
 -15   9  -4      117.00      130.81      6.71 o 
 -14   9  -4       41.36       44.19      3.93 o 
 -13   9  -4        3.29        3.25      1.61 o 
 -12   9  -4       10.65       11.51      2.08 o 
 -11   9  -4       28.49       29.49      2.88 o 
 -10   9  -4       25.00       21.70      5.30 o 
  -9   9  -4        1.06        1.79      1.01 o 
  -8   9  -4       29.92       31.90      1.92 o 
  -7   9  -4      107.49      110.38      3.40 o 
  -6   9  -4      122.07      114.48      3.25 o 
  -5   9  -4       77.21       76.64      3.93 o 
  -4   9  -4       69.40       69.44      8.22 o 
  -3   9  -4        7.27        6.08      1.29 o 
  -2   9  -4       59.75       59.89      5.10 o 
  -1   9  -4       77.15       72.28      5.86 o 
   0   9  -4        9.73        5.68      2.11 o 
   1   9  -4       47.91       51.59      5.18 o 
   2   9  -4        2.44        8.50      2.85 o 
   3   9  -4       22.56       24.92      4.27 o 
   4   9  -4        5.60        8.65      3.19 o 
   5   9  -4       37.77       34.30      4.99 o 
   6   9  -4        2.92        4.13      3.06 o 
   7   9  -4       49.07       58.55      7.10 o 
 -15  10  -4       48.17       52.69      4.29 o 
 -14  10  -4        2.46        3.53      3.17 o 
 -13  10  -4       28.49       36.93      3.38 o 
 -12  10  -4        4.82        4.78      1.74 o 
 -11  10  -4        7.74       10.87      1.89 o 
 -10  10  -4       18.09       25.62      3.49 o 
  -9  10  -4       66.65       66.01      2.72 o 
  -8  10  -4      117.46      121.96      7.23 o 
  -7  10  -4       22.35       25.92      1.72 o 
  -6  10  -4       10.88       11.65      1.78 o 
  -5  10  -4       98.67       98.40      4.53 o 
  -4  10  -4      256.77      251.76      8.15 o 
  -3  10  -4       20.45       20.08      3.25 o 
  -2  10  -4      277.61      262.03     11.20 o 
  -1  10  -4       94.33       95.07      6.78 o 
   0  10  -4       80.60       84.86      6.64 o 
   1  10  -4        0.60        3.85      2.83 o 
   2  10  -4        7.82       13.90      3.42 o 
   3  10  -4       78.59       79.58      7.00 o 
   4  10  -4       26.99       36.22      5.06 o 
   5  10  -4       14.72       13.95      3.77 o 
 -15  11  -4       20.90       19.99      2.88 o 
 -14  11  -4       47.85       46.83      3.92 o 
 -13  11  -4       25.14       26.38      2.92 o 
 -12  11  -4       13.43       15.36      2.78 o 
 -11  11  -4        7.46        6.54      1.71 o 
 -10  11  -4        7.47        7.24      1.78 o 
  -9  11  -4       98.86       87.88      4.55 o 
  -8  11  -4       58.04       60.66      3.43 o 
  -7  11  -4       49.77       52.22      3.34 o 
  -6  11  -4       80.84       74.26      3.98 o 
  -5  11  -4       10.77        9.32      1.82 o 
  -4  11  -4       93.93       90.83      6.34 o 
  -3  11  -4      174.16      156.41      8.52 o 
  -2  11  -4      101.14       89.14      6.66 o 
  -1  11  -4       74.25       77.35      6.43 o 
   0  11  -4        0.73        4.12      2.72 o 
   1  11  -4        5.28        6.51      2.84 o 
   2  11  -4       18.08       15.60      3.71 o 
   3  11  -4        2.98        4.00      2.68 o 
 -15  12  -4        1.00        2.83      1.86 o 
 -14  12  -4       62.30       61.41      7.79 o 
 -13  12  -4       24.43       24.39      2.89 o 
 -12  12  -4       19.58       21.36      3.97 o 
 -11  12  -4        2.45        5.28      2.30 o 
 -10  12  -4        2.00        4.43      1.95 o 
  -9  12  -4       32.60       35.22      4.49 o 
  -8  12  -4        3.34        3.94      1.28 o 
  -7  12  -4       37.98       37.14      2.93 o 
  -6  12  -4       29.76       29.06      2.70 o 
  -5  12  -4       21.19       24.71      3.42 o 
  -4  12  -4       11.94       15.56      3.08 o 
  -3  12  -4       86.32       83.12      6.46 o 
  -2  12  -4       25.82       24.41      4.09 o 
  -1  12  -4      115.39      114.85      8.12 o 
   0  12  -4       78.00       75.04      6.68 o 
   1  12  -4       12.37        9.80      3.24 o 
   2  12  -4       16.82       24.99      4.54 o 
 -14  13  -4        7.99        4.85      2.81 o 
 -13  13  -4       44.09       46.77      5.45 o 
 -12  13  -4        0.64        5.37      2.76 o 
 -11  13  -4       13.09       17.65      3.83 o 
 -10  13  -4        8.69        7.10      2.70 o 
  -9  13  -4       10.71        8.03      2.83 o 
  -8  13  -4       18.91       20.94      2.34 o 
  -7  13  -4       25.37       35.61      4.34 o 
  -6  13  -4       44.26       48.95      3.44 o 
  -5  13  -4       48.65       55.21      5.25 o 
  -4  13  -4        8.43       13.46      2.94 o 
  -3  13  -4        5.83        6.41      3.02 o 
  -2  13  -4       35.18       44.96      5.39 o 
  -1  13  -4       12.38       23.09      4.02 o 
   0  13  -4        9.64       16.09      3.75 o 
   1  13  -4       43.50       43.96      5.63 o 
 -13  14  -4      114.03      109.57      8.24 o 
 -12  14  -4        1.02        4.42      2.68 o 
 -11  14  -4       12.06       21.22      3.95 o 
 -10  14  -4        8.38       16.05      3.56 o 
  -9  14  -4        0.19        2.37      2.50 o 
  -8  14  -4        7.12       11.68      2.94 o 
  -7  14  -4        3.79        4.55      2.76 o 
  -6  14  -4       36.09       34.37      4.13 o 
  -5  14  -4      154.32      161.17      9.14 o 
  -4  14  -4       19.07       23.91      4.05 o 
  -3  14  -4       11.96       19.39      3.66 o 
  -2  14  -4       14.63       16.27      3.69 o 
  -1  14  -4        0.92        7.68      3.03 o 
 -12  15  -4       42.40       37.89      4.92 o 
 -11  15  -4       45.52       53.44      5.82 o 
 -10  15  -4       15.92       22.73      3.78 o 
  -9  15  -4        4.02        5.01      2.36 o 
  -7  15  -4       16.99       11.64      2.69 o 
  -6  15  -4        0.88        2.21      1.96 o 
  -5  15  -4       19.62       20.42      3.80 o 
  -4  15  -4        2.78        3.76      2.33 o 
  -3  15  -4        2.50        5.14      2.71 o 
   0   0  -3      140.85      134.30      5.79 o 
  -1   1  -3       44.20       48.91      1.59 o 
   0   1  -3      262.48      274.70      4.07 o 
   1   1  -3      901.08      971.11      9.67 o 
  -3   2  -3       55.56       47.61      2.99 o 
  -2   2  -3      823.36      830.20      8.71 o 
  -1   2  -3      428.55      433.10      5.58 o 
   0   2  -3      363.48      382.96      4.97 o 
   1   2  -3        7.36        6.18      1.32 o 
   2   2  -3      219.97      223.92      4.90 o 
  -5   3  -3       64.98       73.14      2.86 o 
  -4   3  -3      131.56      124.86      3.25 o 
  -3   3  -3      218.45      215.81      3.64 o 
  -2   3  -3      209.91      208.42      3.58 o 
  -1   3  -3      314.52      293.35      4.43 o 
   0   3  -3       59.92       57.64      1.83 o 
   1   3  -3       69.55       67.39      3.24 o 
   2   3  -3        4.77        4.52      2.35 o 
   3   3  -3      137.79      135.60      6.54 o 
  -7   4  -3       90.02       93.40      5.70 o 
  -6   4  -3      688.87      672.56     16.96 o 
  -5   4  -3       43.19       40.29      2.18 o 
  -4   4  -3      131.08      136.10      2.89 o 
  -3   4  -3      311.83      309.70      4.64 o 
  -2   4  -3      284.34      282.61      5.83 o 
  -1   4  -3       58.23       54.66      1.82 o 
   0   4  -3      100.85       98.51      2.65 o 
   1   4  -3      135.66      156.54      8.00 o 
   2   4  -3      156.18      171.43      7.48 o 
   3   4  -3       32.29       31.93      3.53 o 
   4   4  -3       39.25       37.16      3.86 o 
  -9   5  -3       57.23       54.79      4.67 o 
  -8   5  -3       31.65       32.87      3.57 o 
  -7   5  -3       45.63       44.49      4.02 o 
  -6   5  -3       32.76       35.90      3.09 o 
  -5   5  -3       65.74       76.52      2.15 o 
  -4   5  -3      354.56      368.14      4.51 o 
  -3   5  -3       15.23       16.80      1.21 o 
  -2   5  -3       29.24       28.42      1.42 o 
  -1   5  -3      127.48      128.09      2.86 o 
   0   5  -3       34.36       36.87      1.81 o 
   1   5  -3      212.79      196.31     14.73 o 
   2   5  -3       82.15       80.30      5.34 o 
   3   5  -3       57.14       55.23      4.47 o 
   4   5  -3      104.26       96.81      6.22 o 
   5   5  -3       28.47       25.97      3.68 o 
 -11   6  -3       79.81       73.79      9.95 o 
 -10   6  -3        8.37        5.98      1.78 o 
  -9   6  -3       64.66       65.07      3.55 o 
  -8   6  -3       88.60       83.44      9.07 o 
  -7   6  -3      304.34      318.16      5.46 o 
  -6   6  -3      338.79      340.51      5.67 o 
  -5   6  -3       54.21       51.25      1.78 o 
  -4   6  -3      218.00      219.66      3.32 o 
  -3   6  -3      196.58      189.36      3.68 o 
  -2   6  -3      290.94      308.06      5.48 o 
  -1   6  -3      462.63      454.96      8.13 o 
   0   6  -3       14.16       16.17      1.23 o 
   1   6  -3      120.60      106.11     10.42 o 
   2   6  -3       40.75       50.89      4.37 o 
   3   6  -3      311.39      279.23     10.92 o 
   4   6  -3      168.31      173.56      8.54 o 
   5   6  -3       10.48        4.56      2.22 o 
   6   6  -3        4.12        2.63      1.65 o 
 -13   7  -3        5.61        7.82      2.00 o 
 -12   7  -3       11.25       12.44      2.10 o 
 -11   7  -3       36.39       34.34      2.95 o 
 -10   7  -3      147.29      143.80      5.45 o 
  -9   7  -3       43.32       43.02      5.43 o 
  -8   7  -3      112.73      113.12      3.27 o 
  -7   7  -3      109.50      106.18      2.99 o 
  -6   7  -3      104.79      108.37      2.97 o 
  -5   7  -3      161.13      164.38      3.26 o 
  -4   7  -3       27.20       27.71      1.24 o 
  -3   7  -3      302.54      300.33      5.60 o 
  -2   7  -3      500.65      475.04      7.34 o 
  -1   7  -3       93.13       92.77      3.25 o 
   0   7  -3      309.15      300.53      5.97 o 
   1   7  -3      399.88      341.33     20.43 o 
   2   7  -3      302.27      290.59     11.10 o 
   3   7  -3       44.98       41.75      4.41 o 
   4   7  -3       53.28       47.21      4.73 o 
   5   7  -3        0.32       -0.57      1.81 o 
   6   7  -3       56.05       56.42      4.19 o 
   7   7  -3       13.75       17.73      2.72 o 
 -15   8  -3        7.42       11.97      2.53 o 
 -14   8  -3       48.13       40.36      3.66 o 
 -13   8  -3       26.26       26.16      2.88 o 
 -12   8  -3        3.10        5.04      1.64 o 
 -11   8  -3      123.93      120.57      5.20 o 
 -10   8  -3       16.77       14.21      1.98 o 
  -9   8  -3       30.91       27.76      2.41 o 
  -8   8  -3       92.22       89.80      2.76 o 
  -7   8  -3      100.93       96.26      2.88 o 
  -6   8  -3       94.09       95.50      3.25 o 
  -5   8  -3      559.99      542.83      9.12 o 
  -4   8  -3      541.61      526.41      8.14 o 
  -3   8  -3      107.77      106.20      4.61 o 
  -2   8  -3      275.67      270.91      6.28 o 
  -1   8  -3      413.60      410.71      7.90 o 
   0   8  -3      223.29      219.42      9.37 o 
   1   8  -3      235.19      216.28      8.88 o 
   2   8  -3      210.96      202.65      9.40 o 
   3   8  -3      111.80      104.99      6.88 o 
   4   8  -3       26.02       29.91      4.00 o 
   5   8  -3       50.12       47.57      5.48 o 
   6   8  -3        6.32        8.88      2.13 o 
   7   8  -3       23.32       23.99      2.95 o 
   8   8  -3       52.28       59.96      4.57 o 
 -17   9  -3        0.69       -1.21      3.21 o 
 -16   9  -3        7.17       10.33      6.09 o 
 -15   9  -3       43.85       48.58      5.25 o 
 -14   9  -3      173.10      178.70      7.25 o 
 -13   9  -3       65.69       61.94      4.92 o 
 -12   9  -3      131.72      120.14      5.45 o 
 -11   9  -3      127.21      114.10      5.11 o 
 -10   9  -3      123.86      115.71      4.89 o 
  -9   9  -3      112.34      105.83      3.01 o 
  -8   9  -3        9.21        6.49      0.95 o 
  -7   9  -3       11.78       11.27      1.17 o 
  -6   9  -3       64.21       63.44      2.39 o 
  -5   9  -3      404.66      384.77     15.35 o 
  -4   9  -3      136.77      127.84      3.78 o 
  -3   9  -3      346.73      339.01      6.31 o 
  -2   9  -3      744.16      692.53     11.84 o 
  -1   9  -3      130.86      131.47      4.54 o 
   0   9  -3      123.04      124.00      3.80 o 
   1   9  -3       79.63       74.83      5.80 o 
   2   9  -3       61.32       55.51      5.33 o 
   3   9  -3        0.19        1.08      1.86 o 
   4   9  -3       42.61       42.05      4.89 o 
   5   9  -3        4.18        5.34      2.69 o 
   6   9  -3       39.61       42.93      5.71 o 
   7   9  -3       38.39       36.65      6.01 o 
   8   9  -3       30.04       42.32      6.35 o 
 -17  10  -3       36.57       32.85      5.38 o 
 -16  10  -3       70.77       60.98      4.64 o 
 -15  10  -3       79.33       77.18      4.98 o 
 -14  10  -3       67.70       64.50      4.43 o 
 -13  10  -3      168.63      162.78      7.75 o 
 -12  10  -3       13.02       13.65      2.57 o 
 -11  10  -3       68.70       64.96      3.91 o 
 -10  10  -3       45.38       41.76      3.08 o 
  -9  10  -3       39.51       37.33      1.89 o 
  -8  10  -3      100.19       99.19      4.54 o 
  -7  10  -3       85.89       91.53      3.02 o 
  -6  10  -3      185.03      175.97      6.56 o 
  -5  10  -3      267.33      268.93      7.33 o 
  -4  10  -3       58.27       62.48      3.27 o 
  -3  10  -3      158.07      153.88      5.05 o 
  -2  10  -3      129.49      125.24      4.40 o 
  -1  10  -3       41.23       38.28      4.12 o 
   0  10  -3      192.76      163.25      8.64 o 
   1  10  -3      112.96      111.28      7.40 o 
   2  10  -3       24.54       20.59      3.66 o 
   3  10  -3       65.83       59.88      5.69 o 
   4  10  -3       36.76       33.77      4.86 o 
   5  10  -3        7.42        8.07      2.67 o 
   6  10  -3       11.84       17.53      4.17 o 
 -17  11  -3       11.33       15.55      4.35 o 
 -16  11  -3       89.13       92.20      5.59 o 
 -15  11  -3       75.58       80.22      5.06 o 
 -14  11  -3      355.88      347.98     10.28 o 
 -13  11  -3       30.55       34.55      4.49 o 
 -12  11  -3       10.70       11.46      2.01 o 
 -11  11  -3       24.03       18.69      2.32 o 
 -10  11  -3       52.85       54.36      2.26 o 
  -9  11  -3       62.07       61.67      2.53 o 
  -8  11  -3       80.78       83.78      3.48 o 
  -7  11  -3       77.58       71.91      3.74 o 
  -6  11  -3       15.04       14.15      1.76 o 
  -5  11  -3       15.52       14.99      1.84 o 
  -4  11  -3       74.18       68.35      5.10 o 
  -3  11  -3        8.41        7.33      1.33 o 
  -2  11  -3        1.26        2.10      1.96 o 
  -1  11  -3       17.79       18.61      3.09 o 
   0  11  -3        9.02        8.48      2.66 o 
   1  11  -3       19.48       19.87      3.60 o 
   2  11  -3        1.74        8.56      3.17 o 
   3  11  -3       23.50       20.49      4.10 o 
   4  11  -3       28.99       31.47      4.74 o 
   5  11  -3       20.12       24.76      7.58 o 
 -16  12  -3       11.62       13.22      2.69 o 
 -15  12  -3       24.37       25.12      3.01 o 
 -14  12  -3       30.87       41.45      3.70 o 
 -13  12  -3      121.91      132.43      6.05 o 
 -12  12  -3       50.30       41.30      3.62 o 
 -11  12  -3       24.72       24.52      3.20 o 
 -10  12  -3       14.47       15.91      2.11 o 
  -9  12  -3       10.17        7.77      1.14 o 
  -8  12  -3        3.91        4.65      1.39 o 
  -7  12  -3      138.25      129.25      4.79 o 
  -6  12  -3      118.76      115.96      4.63 o 
  -5  12  -3       22.16       23.08      3.30 o 
  -4  12  -3       26.19       30.96      3.66 o 
  -3  12  -3       83.36       83.51      6.02 o 
  -2  12  -3        9.90       10.60      2.70 o 
  -1  12  -3        9.65        8.90      2.93 o 
   0  12  -3       33.56       39.85      4.71 o 
   1  12  -3       15.82       25.14      4.14 o 
   2  12  -3       54.96       51.61      5.70 o 
   3  12  -3        8.62        6.52      3.05 o 
 -16  13  -3       49.10       48.89      4.18 o 
 -15  13  -3        3.69        6.80      2.67 o 
 -14  13  -3       52.57       60.60      4.34 o 
 -13  13  -3       26.18       27.72      2.95 o 
 -12  13  -3        7.88       11.86      2.10 o 
 -11  13  -3       39.18       38.06      3.11 o 
 -10  13  -3        9.55        9.09      1.81 o 
  -9  13  -3       54.87       56.41      6.63 o 
  -8  13  -3       22.68       25.37      2.27 o 
  -7  13  -3        1.93        3.05      1.29 o 
  -6  13  -3      136.59      126.85      4.96 o 
  -5  13  -3       13.78       12.41      2.62 o 
  -4  13  -3       17.56       17.81      3.25 o 
  -3  13  -3       29.24       32.46      4.12 o 
  -2  13  -3       16.56       17.90      3.51 o 
  -1  13  -3       15.79       13.43      3.11 o 
   0  13  -3       12.45       19.88      3.85 o 
   1  13  -3       16.43       15.34      3.63 o 
   2  13  -3        5.55        9.41      3.42 o 
 -15  14  -3       29.43       35.13      4.06 o 
 -14  14  -3       14.05       12.32      2.52 o 
 -13  14  -3       11.98       11.06      2.35 o 
 -12  14  -3       53.61       59.26      4.01 o 
 -11  14  -3       47.03       57.39      3.80 o 
 -10  14  -3        9.66       14.85      2.95 o 
  -9  14  -3       48.57       55.67      3.23 o 
  -8  14  -3       38.53       37.01      2.73 o 
  -7  14  -3       15.76       17.64      2.07 o 
  -6  14  -3        3.71        4.34      1.72 o 
  -5  14  -3       13.30       18.86      3.26 o 
  -4  14  -3        0.40        2.71      2.00 o 
  -3  14  -3       24.88       25.82      4.04 o 
  -2  14  -3       27.18       22.67      3.73 o 
  -1  14  -3        3.02        5.74      2.78 o 
   0  14  -3       25.24       36.76      5.22 o 
   1  14  -3       14.71       23.66      4.52 o 
 -15  15  -3       16.04       12.08      2.45 o 
 -14  15  -3        8.51       12.10      3.21 o 
 -13  15  -3       39.24       44.45      5.00 o 
 -12  15  -3        0.11        1.74      2.21 o 
 -11  15  -3        4.43        6.96      2.46 o 
 -10  15  -3       11.71       16.04      3.11 o 
  -8  15  -3       23.60       27.17      3.40 o 
  -7  15  -3       47.14       51.32      4.81 o 
  -6  15  -3        0.56        3.59      2.13 o 
  -5  15  -3        0.71        1.62      1.96 o 
  -4  15  -3       15.75       15.54      3.35 o 
  -3  15  -3        0.12        4.74      2.48 o 
  -2  15  -3       13.76       22.35      3.94 o 
  -1  15  -3       23.58       33.44      4.90 o 
  -7  16  -3      101.96       93.48      6.80 o 
  -6  16  -3        2.78        4.22      2.42 o 
  -5  16  -3       15.33       13.03      3.11 o 
  -4  16  -3        2.73        4.95      2.26 o 
  -3  16  -3       27.12       28.16      4.57 o 
  -7  17  -3       22.27       33.51      4.37 o 
  -6  17  -3        2.21        3.34      2.43 o 
  -1   1  -2       56.61       56.92      1.33 o 
   0   1  -2      374.46      359.24      3.86 o 
   1   1  -2      158.44      149.51      3.15 o 
  -3   2  -2     1561.64     1598.02     19.65 o 
  -2   2  -2      668.78      651.79     10.40 o 
  -1   2  -2      309.01      289.63      3.77 o 
   0   2  -2      136.64      126.80      2.28 o 
   1   2  -2      569.11      547.28     12.36 o 
   2   2  -2      419.29      450.88     11.16 o 
  -5   3  -2       10.77        9.84      1.98 o 
  -4   3  -2     3234.10     3441.75     38.82 o 
  -3   3  -2      277.65      292.86      3.88 o 
  -2   3  -2      577.66      571.43      6.13 o 
  -1   3  -2      163.28      174.56      3.80 o 
   0   3  -2      302.01      335.12      4.68 o 
   1   3  -2      212.59      209.83      6.95 o 
   2   3  -2       96.47      117.61      5.18 o 
   3   3  -2      254.93      238.71      7.97 o 
  -7   4  -2      163.85      175.55      7.08 o 
  -6   4  -2      395.03      409.96     11.11 o 
  -5   4  -2      491.17      511.31      7.88 o 
  -4   4  -2      487.44      521.76      8.45 o 
  -3   4  -2     1136.03     1066.11      8.86 o 
  -2   4  -2     1548.74     1566.13     12.13 o 
  -1   4  -2     1001.72     1016.90     11.50 o 
   0   4  -2      886.58      885.73     22.69 o 
   1   4  -2     1435.08     1384.52     72.16 o 
   2   4  -2      333.81      352.75     10.21 o 
   3   4  -2       44.78       46.76      3.58 o 
   4   4  -2       68.35       64.65      4.44 o 
  -9   5  -2      141.59      136.19      6.73 o 
  -8   5  -2      341.77      331.48     10.50 o 
  -7   5  -2      618.66      626.80     10.80 o 
  -6   5  -2       89.22       90.87      2.24 o 
  -5   5  -2      384.22      367.07      4.74 o 
  -4   5  -2      372.18      413.76      5.03 o 
  -3   5  -2        9.12        7.70      0.65 o 
  -2   5  -2      667.32      700.86      7.55 o 
  -1   5  -2      261.25      270.29      4.40 o 
   0   5  -2      633.99      626.27      9.16 o 
   1   5  -2      190.92      206.03      3.95 o 
   2   5  -2      227.28      242.89      8.42 o 
   3   5  -2       20.65       15.84      2.44 o 
   4   5  -2       89.36       82.34      5.23 o 
   5   5  -2       13.17       13.78      2.67 o 
 -11   6  -2       99.23       85.33      2.24 o 
 -10   6  -2       16.02       17.01      1.21 o 
  -9   6  -2      232.68      228.61      6.37 o 
  -8   6  -2       21.86       20.48      2.01 o 
  -7   6  -2       59.84       57.86      1.75 o 
  -6   6  -2      103.95      109.56      2.37 o 
  -5   6  -2     1475.35     1553.31     14.11 o 
  -4   6  -2       16.00       20.79      1.06 o 
  -3   6  -2      196.40      208.75      4.46 o 
  -2   6  -2      358.93      363.23      4.97 o 
  -1   6  -2      874.87      964.33     13.30 o 
   0   6  -2       74.23       80.04      2.61 o 
   1   6  -2       71.87       69.27      2.27 o 
   2   6  -2       31.82       32.46      1.07 o 
   3   6  -2        2.57        2.23      0.82 o 
   4   6  -2      182.29      162.29     12.02 o 
   5   6  -2      251.31      233.26     13.67 o 
   6   6  -2        9.09       10.06      0.84 o 
 -13   7  -2       25.73       28.61      4.17 o 
 -12   7  -2      339.33      314.10      5.44 o 
 -11   7  -2      314.76      311.11      5.31 o 
 -10   7  -2      140.08      126.84      4.89 o 
  -9   7  -2      190.18      182.05      5.61 o 
  -8   7  -2      102.95       92.18      5.03 o 
  -7   7  -2      240.32      240.75      4.22 o 
  -6   7  -2      199.30      194.27      3.39 o 
  -5   7  -2        4.50        3.12      0.69 o 
  -4   7  -2       20.90       21.02      1.04 o 
  -3   7  -2      461.15      508.05      9.10 o 
  -2   7  -2      602.19      587.93      7.91 o 
  -1   7  -2      410.23      408.22      7.47 o 
   0   7  -2      105.49      115.17      3.43 o 
   1   7  -2       52.89       53.70      2.23 o 
   2   7  -2        7.61        9.04      0.96 o 
   3   7  -2      631.49      605.71      9.47 o 
   4   7  -2       79.74       69.10      2.86 o 
   5   7  -2      120.07      101.09      3.61 o 
   6   7  -2        2.41        5.74      1.69 o 
   7   7  -2       37.45       40.93      3.49 o 
 -15   8  -2        2.77        8.33      3.83 o 
 -14   8  -2       65.23       68.19      4.34 o 
 -13   8  -2       34.20       35.53      3.17 o 
 -12   8  -2      490.20      453.93      8.47 o 
 -11   8  -2       81.33       95.23      4.46 o 
 -10   8  -2      112.92      107.95      6.87 o 
  -9   8  -2      126.89      119.46      4.50 o 
  -8   8  -2      137.43      138.77      3.05 o 
  -7   8  -2      165.58      176.14      3.67 o 
  -6   8  -2       10.58       10.06      1.00 o 
  -5   8  -2       25.10       21.87      1.20 o 
  -4   8  -2      131.48      124.64      3.22 o 
  -3   8  -2      202.44      204.95      4.22 o 
  -2   8  -2       12.96       14.37      1.46 o 
  -1   8  -2       79.73       85.41      6.23 o 
   0   8  -2       63.21       59.80      2.61 o 
   1   8  -2      110.37      117.90      6.31 o 
   2   8  -2      199.81      194.24      5.34 o 
   3   8  -2      218.54      223.99      5.69 o 
   4   8  -2      423.16      391.33     11.06 o 
   5   8  -2       44.87       45.45      4.81 o 
   6   8  -2        3.66        4.81      2.16 o 
   7   8  -2       19.02       22.63      5.16 o 
   8   8  -2        2.18        5.74      2.12 o 
 -17   9  -2        2.48        5.48      2.20 o 
 -16   9  -2        8.78        7.45      2.07 o 
 -15   9  -2        5.25        9.06      2.40 o 
 -14   9  -2       20.20       18.15      2.56 o 
 -13   9  -2      130.25      108.60     13.23 o 
 -12   9  -2       63.00       60.17      6.30 o 
 -11   9  -2      277.44      270.14      7.68 o 
 -10   9  -2      114.40      116.78     12.46 o 
  -9   9  -2       42.87       41.76      1.56 o 
  -8   9  -2       12.85       12.34      1.18 o 
  -7   9  -2        5.98        5.81      0.90 o 
  -6   9  -2      175.22      168.92      3.81 o 
  -5   9  -2      131.63      133.06      3.57 o 
  -4   9  -2      157.33      166.98      3.90 o 
  -3   9  -2       18.80       16.16      1.57 o 
  -2   9  -2       11.32        6.52      1.43 o 
  -1   9  -2       36.44       38.77      2.31 o 
   0   9  -2       24.40       23.90      5.15 o 
   1   9  -2       62.21       60.53      2.75 o 
   2   9  -2      117.18      104.34      4.64 o 
   3   9  -2      351.26      339.15      7.23 o 
   4   9  -2        4.20        4.45      2.44 o 
   5   9  -2       38.00       37.68      3.59 o 
   6   9  -2       61.11       62.85      4.45 o 
   7   9  -2        2.95        3.57      1.69 o 
   8   9  -2       29.21       35.73      3.68 o 
 -17  10  -2        1.28        9.25      4.60 o 
 -16  10  -2       13.90       15.32      2.67 o 
 -15  10  -2        9.55       10.36      2.39 o 
 -14  10  -2      141.14      137.25      6.13 o 
 -13  10  -2      223.03      208.19      7.27 o 
 -12  10  -2      543.65      516.93     11.65 o 
 -11  10  -2       89.09       86.94      4.26 o 
 -10  10  -2      177.65      157.68     11.72 o 
  -9  10  -2      232.20      221.40      4.99 o 
  -8  10  -2      480.24      478.59      7.32 o 
  -7  10  -2       86.90       94.00      7.77 o 
  -6  10  -2      102.13      100.95      3.60 o 
  -5  10  -2       61.95       64.42      3.38 o 
  -4  10  -2       18.36       19.86      1.42 o 
  -3  10  -2      100.03      100.66      3.92 o 
  -2  10  -2       35.38       33.79      4.19 o 
  -1  10  -2       46.47       40.94      2.53 o 
   0  10  -2       52.77       46.07      5.42 o 
   1  10  -2       29.58       33.01      4.87 o 
   2  10  -2       67.88       73.09      3.27 o 
   3  10  -2       20.69       26.13      3.82 o 
   4  10  -2       24.79       22.12      3.61 o 
   5  10  -2       22.13       27.17      3.29 o 
   6  10  -2       15.18       24.71      3.07 o 
   7  10  -2       20.10       24.64      3.21 o 
 -17  11  -2        0.68        2.95      1.84 o 
 -16  11  -2        1.17        1.36      2.76 o 
 -15  11  -2       17.85       17.23      2.53 o 
 -14  11  -2       25.44       32.96      7.84 o 
 -13  11  -2      160.96      166.40      6.46 o 
 -12  11  -2       52.90       51.13      3.52 o 
 -11  11  -2       66.56       74.19      4.04 o 
 -10  11  -2       47.22       44.36      2.33 o 
  -9  11  -2       30.67       30.32      2.06 o 
  -8  11  -2      169.27      172.86      4.11 o 
  -7  11  -2      404.07      403.74      8.04 o 
  -6  11  -2      144.43      144.88      5.79 o 
  -5  11  -2       32.35       31.06      2.64 o 
  -4  11  -2       34.34       33.97      3.51 o 
  -3  11  -2       50.60       57.23      4.51 o 
  -2  11  -2       97.35      103.06      4.17 o 
  -1  11  -2       25.39       16.93      2.32 o 
   0  11  -2       18.10       12.18      2.99 o 
   1  11  -2      109.16       97.34      6.74 o 
   2  11  -2       20.19       18.64      3.38 o 
   3  11  -2        7.57        6.63      2.76 o 
   4  11  -2       22.84       28.38      4.36 o 
   5  11  -2       37.19       37.19      3.83 o 
   6  11  -2       26.44       34.60      3.84 o 
 -17  12  -2        6.84        6.42      3.47 o 
 -16  12  -2        7.99       10.24      2.26 o 
 -15  12  -2       55.80       67.78      4.58 o 
 -14  12  -2        6.07       11.29      2.17 o 
 -13  12  -2        9.11       10.49      2.69 o 
 -12  12  -2       45.45       43.40      3.49 o 
 -11  12  -2       23.72       24.67      2.52 o 
 -10  12  -2      113.15      115.49      3.32 o 
  -9  12  -2      113.91      124.63      3.56 o 
  -8  12  -2      125.13      133.56      4.35 o 
  -7  12  -2       43.18       47.24      2.63 o 
  -6  12  -2       60.66       60.37      3.16 o 
  -5  12  -2       43.68       39.71      3.55 o 
  -4  12  -2       94.26       89.90      5.61 o 
  -3  12  -2      147.34      134.82      7.28 o 
  -2  12  -2        6.31        8.88      2.46 o 
  -1  12  -2      150.71      137.01      7.84 o 
   0  12  -2       73.12       72.16      5.89 o 
   1  12  -2        7.54        9.37      2.89 o 
   2  12  -2        8.39        7.85      2.91 o 
   3  12  -2        6.79        8.27      3.10 o 
   4  12  -2       12.42       15.22      4.16 o 
 -17  13  -2        2.79        5.04      5.69 o 
 -16  13  -2       11.68       14.12      5.41 o 
 -15  13  -2        0.48        2.61      1.75 o 
 -14  13  -2       18.67       23.59      2.90 o 
 -13  13  -2       20.14       23.64      2.79 o 
 -12  13  -2        4.94        5.01      1.66 o 
 -11  13  -2       41.40       47.12      7.39 o 
 -10  13  -2      123.37      129.86      3.72 o 
  -9  13  -2       52.74       51.88      2.75 o 
  -8  13  -2      138.10      140.48      4.62 o 
  -7  13  -2       66.47       68.01      3.24 o 
  -6  13  -2       26.50       22.90      3.01 o 
  -5  13  -2       39.62       30.76      3.58 o 
  -4  13  -2       54.13       48.17      4.49 o 
  -3  13  -2       24.41       19.38      3.22 o 
  -2  13  -2       63.10       58.52      5.22 o 
  -1  13  -2       41.02       41.73      4.67 o 
   0  13  -2        1.36        3.24      2.21 o 
   1  13  -2       11.31       12.37      2.83 o 
   2  13  -2        4.06        6.76      2.95 o 
   3  13  -2        7.90       12.91      3.32 o 
 -16  14  -2        9.45       10.00      2.83 o 
 -15  14  -2        0.77        0.96      1.57 o 
 -14  14  -2       17.63       14.28      2.30 o 
 -13  14  -2       32.70       33.76      3.15 o 
 -12  14  -2        6.66        7.55      1.82 o 
 -11  14  -2       25.48       23.73      2.58 o 
 -10  14  -2       47.96       43.57      4.11 o 
  -9  14  -2       19.99       22.70      2.00 o 
  -8  14  -2       31.30       31.54      2.29 o 
  -7  14  -2       42.65       45.44      2.74 o 
  -6  14  -2        1.73        4.01      1.73 o 
  -5  14  -2      164.81      148.75      7.87 o 
  -4  14  -2       69.69       69.01      5.60 o 
  -3  14  -2      110.54      104.62      7.02 o 
  -2  14  -2        6.12        7.16      2.73 o 
  -1  14  -2       16.49       19.79      3.68 o 
   0  14  -2       15.58       18.17      3.83 o 
   1  14  -2        0.30        0.66      2.32 o 
   2  14  -2       29.58       36.51      5.42 o 
 -16  15  -2       17.38       17.15      2.80 o 
 -15  15  -2        1.74        8.28      2.33 o 
 -14  15  -2       19.48       23.73      2.76 o 
 -13  15  -2       43.70       48.63      3.73 o 
 -12  15  -2       14.30        8.37      3.02 o 
  -9  15  -2        8.59        6.91      1.74 o 
  -8  15  -2       23.55       16.81      2.69 o 
  -7  15  -2       10.97       13.13      2.67 o 
  -6  15  -2       17.29       18.23      3.20 o 
  -5  15  -2       37.19       42.45      4.65 o 
  -4  15  -2       31.73       30.66      4.06 o 
  -3  15  -2       96.75       98.87      7.16 o 
  -2  15  -2       25.58       28.03      4.28 o 
  -1  15  -2       28.03       30.40      4.41 o 
   0  15  -2       11.91       10.38      3.09 o 
 -15  16  -2       10.10       10.40      3.77 o 
 -14  16  -2        3.31        3.70      3.11 o 
 -13  16  -2       15.52       13.41      3.61 o 
  -9  16  -2        0.17        0.81      1.41 o 
  -8  16  -2       53.16       54.98      4.71 o 
  -7  16  -2        7.54        9.37      2.36 o 
  -6  16  -2       14.44       14.73      3.13 o 
  -5  16  -2        1.84        2.41      2.17 o 
  -4  16  -2       13.10       11.20      3.08 o 
  -3  16  -2        1.89        2.48      2.42 o 
  -2  16  -2       56.48       64.84      6.34 o 
  -8  17  -2        2.89        3.92      1.86 o 
  -7  17  -2       18.00       25.40      3.70 o 
  -6  17  -2        3.89        5.01      2.22 o 
  -5  17  -2        0.07       -1.31      2.01 o 
  -4  17  -2        8.77        6.96      2.73 o 
  -1   1  -1      168.25      168.22      3.26 o 
   0   1  -1     3918.05     3883.14     41.97 o 
   1   1  -1     1513.92     1462.92     21.87 o 
  -3   2  -1      404.96      398.79      5.50 o 
  -2   2  -1      468.40      443.35      7.95 o 
  -1   2  -1     2806.29     2779.01     36.88 o 
   0   2  -1     8050.60     7876.03    101.62 o 
   1   2  -1     3080.84     3133.91     49.26 o 
   2   2  -1       43.72       42.82      2.55 o 
  -5   3  -1       92.79       88.57      2.13 o 
  -4   3  -1       17.94       16.90      0.73 o 
  -3   3  -1      346.50      341.07      4.17 o 
  -2   3  -1     2859.18     2888.18     26.11 o 
  -1   3  -1     1329.66     1366.86     13.21 o 
   0   3  -1     2310.85     2332.67     25.94 o 
   1   3  -1     1115.47     1155.89     20.72 o 
   2   3  -1      188.88      199.43      6.74 o 
   3   3  -1     1111.91     1117.17     14.03 o 
  -7   4  -1        0.60        0.11      0.57 o 
  -6   4  -1      420.72      433.82      5.80 o 
  -5   4  -1      630.80      676.68      7.76 o 
  -4   4  -1      499.24      509.40      5.04 o 
  -3   4  -1      244.84      234.65      3.35 o 
  -2   4  -1     1173.52     1203.16     10.33 o 
  -1   4  -1      715.47      684.05      7.52 o 
   0   4  -1       37.99       38.56      2.49 o 
   1   4  -1       67.58       74.23      3.68 o 
   2   4  -1      137.40      156.29      3.45 o 
   3   4  -1      660.51      677.25      9.76 o 
   4   4  -1      371.63      384.03      9.77 o 
  -9   5  -1      371.73      372.37      7.27 o 
  -8   5  -1        9.39       10.42      0.93 o 
  -7   5  -1       46.13       39.38      1.61 o 
  -6   5  -1     1730.97     1784.50     19.82 o 
  -5   5  -1       12.35       12.00      0.65 o 
  -4   5  -1      458.62      465.58      4.97 o 
  -3   5  -1      367.92      362.17      4.23 o 
  -2   5  -1      578.35      606.35      7.81 o 
  -1   5  -1     2126.20     2113.83     35.41 o 
   0   5  -1     1367.63     1425.80     25.76 o 
   1   5  -1     1732.11     1744.48     31.08 o 
   2   5  -1       56.05       62.76      3.86 o 
   3   5  -1        1.94        3.04      0.82 o 
   4   5  -1       39.62       42.39      2.22 o 
   5   5  -1      105.72      109.13      3.16 o 
 -11   6  -1      229.57      221.20      5.48 o 
 -10   6  -1       54.33       54.47      2.23 o 
  -9   6  -1       22.37       22.15      1.38 o 
  -8   6  -1      112.00      123.81      3.09 o 
  -7   6  -1      268.50      264.23      4.61 o 
  -6   6  -1      255.14      256.18      5.58 o 
  -5   6  -1      660.78      668.48      6.80 o 
  -4   6  -1       60.21       58.58      2.09 o 
  -3   6  -1      564.66      631.50      7.59 o 
  -2   6  -1     1020.38     1042.29      9.93 o 
  -1   6  -1      152.61      188.25      4.68 o 
   0   6  -1      357.11      381.46     14.08 o 
   1   6  -1       61.83       75.59      3.20 o 
   2   6  -1      128.96      139.88      6.21 o 
   3   6  -1      190.17      180.57      4.64 o 
   4   6  -1       65.96       78.20      3.07 o 
   5   6  -1      327.16      348.03      6.42 o 
   6   6  -1      151.13      144.94      4.08 o 
 -13   7  -1       32.43       30.22      2.01 o 
 -12   7  -1      455.68      441.48      7.94 o 
 -11   7  -1      300.71      293.58      5.81 o 
 -10   7  -1      132.03      124.71      3.46 o 
  -9   7  -1      508.78      537.30      7.90 o 
  -8   7  -1      184.16      188.30      4.01 o 
  -7   7  -1       11.18       12.99      0.72 o 
  -6   7  -1       53.87       55.80      1.56 o 
  -5   7  -1      201.86      195.51      2.89 o 
  -4   7  -1      203.11      239.06      3.83 o 
  -3   7  -1      513.74      497.25      6.61 o 
  -2   7  -1      760.41      844.56     12.79 o 
  -1   7  -1      117.90      119.80      3.96 o 
   0   7  -1       35.46       44.45      2.55 o 
   1   7  -1      168.77      161.49      6.84 o 
   2   7  -1       79.23       79.77      4.95 o 
   3   7  -1       61.97       61.61      2.85 o 
   4   7  -1      120.96      124.95      4.18 o 
   5   7  -1      604.84      582.95      9.29 o 
   6   7  -1       32.86       32.91      2.70 o 
   7   7  -1       64.37       67.26      3.01 o 
 -15   8  -1       16.03       15.37      2.46 o 
 -14   8  -1       46.99       45.31      2.53 o 
 -13   8  -1      223.21      217.96      5.36 o 
 -12   8  -1      148.57      136.62      4.01 o 
 -11   8  -1      195.93      187.96      4.58 o 
 -10   8  -1      121.50      105.77      3.23 o 
  -9   8  -1        2.44        3.29      0.84 o 
  -8   8  -1      511.28      506.93      5.85 o 
  -7   8  -1       30.92       35.13      1.77 o 
  -6   8  -1      199.59      209.78      3.17 o 
  -5   8  -1       70.04       67.71      1.91 o 
  -4   8  -1      131.42      137.94      3.11 o 
  -3   8  -1        6.41       11.64      0.91 o 
  -2   8  -1      256.07      290.50      6.67 o 
  -1   8  -1       32.38       39.86      2.45 o 
   0   8  -1       70.01       70.33      4.55 o 
   1   8  -1       93.95       90.09      5.39 o 
   2   8  -1       14.62       13.74      2.47 o 
   3   8  -1       42.45       37.82      2.81 o 
   4   8  -1        6.61        6.01      1.62 o 
   5   8  -1      394.26      388.90      7.56 o 
   6   8  -1       53.76       58.32      2.83 o 
   7   8  -1       99.07       95.18      5.18 o 
   8   8  -1       41.59       47.86      4.00 o 
 -17   9  -1       13.57       16.48      5.25 o 
 -16   9  -1       45.33       44.61      3.88 o 
 -15   9  -1        2.35        3.29      1.69 o 
 -14   9  -1      135.81      135.38      4.33 o 
 -13   9  -1       80.24       73.76      3.08 o 
 -12   9  -1       72.40       69.94      2.89 o 
 -11   9  -1       43.02       43.27      2.22 o 
 -10   9  -1        3.91        4.60      1.04 o 
  -9   9  -1      139.79      138.97      2.58 o 
  -8   9  -1      172.50      185.47      3.26 o 
  -7   9  -1      217.80      216.76      3.64 o 
  -6   9  -1      169.44      165.27      3.53 o 
  -5   9  -1       84.05       90.02      2.58 o 
  -4   9  -1       37.00       33.98      2.39 o 
  -3   9  -1      234.87      258.07      6.39 o 
  -2   9  -1      109.19      123.84      5.94 o 
  -1   9  -1       75.84       81.80      5.04 o 
   0   9  -1       86.77       85.08      5.31 o 
   1   9  -1       16.85       16.87      2.74 o 
   2   9  -1       30.21       31.01      3.62 o 
   3   9  -1      143.86      139.41      4.84 o 
   4   9  -1       87.21       87.53      6.18 o 
   5   9  -1       31.07       29.99      2.15 o 
   6   9  -1      129.96      123.25      5.98 o 
   7   9  -1        4.64        5.95      2.27 o 
   8   9  -1        6.85        8.79      2.24 o 
   9   9  -1       68.30       60.30      6.20 o 
 -18  10  -1        3.64       11.86      3.62 o 
 -17  10  -1       27.96       33.50      3.46 o 
 -16  10  -1       11.46       14.36      2.46 o 
 -15  10  -1        8.42       17.24      2.56 o 
 -14  10  -1       56.12       63.77      3.13 o 
 -13  10  -1       30.94       36.06      2.23 o 
 -12  10  -1      187.48      176.83      7.83 o 
 -11  10  -1      310.60      305.95      6.24 o 
 -10  10  -1      186.00      178.39      2.45 o 
  -9  10  -1      179.49      181.11      4.78 o 
  -8  10  -1       78.96       76.76      2.61 o 
  -7  10  -1      371.34      383.78      5.43 o 
  -6  10  -1      185.80      184.49      4.54 o 
  -5  10  -1       73.27       68.29      2.68 o 
  -4  10  -1      223.76      236.67      8.24 o 
  -3  10  -1       47.80       40.63      3.47 o 
  -2  10  -1       29.87       32.78      3.37 o 
  -1  10  -1       38.12       32.00      3.50 o 
   0  10  -1       46.85       51.43      4.51 o 
   1  10  -1       38.55       34.89      3.87 o 
   2  10  -1       88.42       87.77      3.97 o 
   3  10  -1       21.04       20.99      2.15 o 
   4  10  -1       46.62       47.96      2.73 o 
   5  10  -1       47.18       51.96     10.05 o 
   6  10  -1       14.34       16.43      2.83 o 
   7  10  -1        0.80        5.24      2.23 o 
   8  10  -1        4.16        8.37      3.33 o 
 -18  11  -1       24.57       28.18      4.43 o 
 -17  11  -1        4.42        7.25      2.22 o 
 -16  11  -1       26.91       29.61      3.20 o 
 -15  11  -1       15.98       17.00      2.48 o 
 -14  11  -1       18.97       21.07      1.85 o 
 -13  11  -1       58.60       58.42      2.83 o 
 -12  11  -1       19.63       21.55      1.79 o 
 -11  11  -1       72.37       59.67      2.71 o 
 -10  11  -1      419.47      417.60      5.77 o 
  -9  11  -1      394.82      387.71      5.60 o 
  -8  11  -1       22.23       24.67      1.45 o 
  -7  11  -1       62.08       60.22      2.55 o 
  -6  11  -1       83.00       85.14      3.07 o 
  -5  11  -1       83.20       77.06      2.88 o 
  -4  11  -1       41.12       39.73      3.53 o 
  -3  11  -1        4.58        8.69      2.29 o 
  -2  11  -1      134.71      125.96      6.71 o 
  -1  11  -1       10.92        9.94      2.44 o 
   0  11  -1       32.68       29.34      3.61 o 
   1  11  -1       47.12       51.90      4.86 o 
   2  11  -1       49.10       48.87      3.25 o 
   3  11  -1       17.11       15.56      1.91 o 
   4  11  -1        9.64       12.32      2.61 o 
   5  11  -1        8.59        8.72      2.15 o 
   6  11  -1        3.06        3.19      1.82 o 
 -18  12  -1        5.13        4.77      2.45 o 
 -17  12  -1       15.79       15.31      2.72 o 
 -16  12  -1        5.35        7.87      4.38 o 
 -15  12  -1        6.06        9.90      2.02 o 
 -14  12  -1       70.35       77.69      3.43 o 
 -13  12  -1       41.35       43.21      2.53 o 
 -12  12  -1       13.12       13.86      1.61 o 
 -11  12  -1       77.59       77.42      2.51 o 
 -10  12  -1       10.85       12.73      1.05 o 
  -9  12  -1      267.68      266.35      4.68 o 
  -8  12  -1      152.29      144.21      4.17 o 
  -7  12  -1       57.56       56.73      2.61 o 
  -6  12  -1      107.51      105.81      3.51 o 
  -5  12  -1       35.16       35.79      3.37 o 
  -4  12  -1       59.32       61.92      4.62 o 
  -3  12  -1      204.57      197.76      8.77 o 
  -2  12  -1      163.45      151.18      7.82 o 
  -1  12  -1       74.94       76.67      5.72 o 
   0  12  -1       59.53       58.17      5.18 o 
   1  12  -1       24.16       20.80      3.36 o 
   2  12  -1       49.41       50.35      3.33 o 
   3  12  -1        5.89        4.72      2.39 o 
   4  12  -1       37.16       38.57      3.81 o 
   5  12  -1       48.90       55.42      4.56 o 
 -18  13  -1       11.74       15.71      3.64 o 
 -17  13  -1       12.75       18.37      8.94 o 
 -16  13  -1       17.30       23.33     10.83 o 
 -15  13  -1        2.41        9.22      2.05 o 
 -14  13  -1       52.42       63.27      3.19 o 
 -13  13  -1        7.72        9.67      1.83 o 
 -12  13  -1       55.62       58.93      3.77 o 
 -11  13  -1      181.51      184.88      3.82 o 
 -10  13  -1      135.99      134.33      3.28 o 
  -9  13  -1       61.87       63.10      6.74 o 
  -8  13  -1        1.78        1.96      0.98 o 
  -7  13  -1       65.34       66.98      2.86 o 
  -6  13  -1       41.82       46.06      3.91 o 
  -5  13  -1       21.10       24.90      3.22 o 
  -4  13  -1      187.75      168.12      8.07 o 
  -3  13  -1       43.51       41.93      4.33 o 
  -2  13  -1      167.61      162.46      8.51 o 
  -1  13  -1      108.71      105.47      7.08 o 
   0  13  -1       24.42       24.02      3.87 o 
   1  13  -1        8.30        9.87      2.81 o 
   2  13  -1       39.16       41.35      5.00 o 
   3  13  -1      107.40      118.78      6.39 o 
   4  13  -1       71.09       72.88      5.30 o 
 -17  14  -1       29.80       31.68      6.39 o 
 -16  14  -1        5.24        6.67      2.16 o 
 -15  14  -1       21.94       23.37      8.20 o 
 -14  14  -1        2.45        3.30      1.23 o 
 -13  14  -1       19.81       20.93      1.99 o 
 -12  14  -1       23.84       25.40      2.07 o 
 -11  14  -1      192.32      200.08      6.48 o 
 -10  14  -1       21.06       24.27      1.83 o 
  -9  14  -1       53.11       53.85      2.64 o 
  -8  14  -1       57.49       54.55      4.11 o 
  -7  14  -1        5.79        5.46      1.94 o 
  -6  14  -1       18.53       20.46      2.87 o 
  -5  14  -1       37.76       44.40      4.29 o 
  -4  14  -1       10.38       10.50      2.58 o 
  -3  14  -1      131.24      122.86      7.56 o 
  -2  14  -1       23.44       19.38      3.44 o 
  -1  14  -1       35.71       35.99      4.50 o 
   0  14  -1        5.73        7.45      2.94 o 
   1  14  -1       35.31       48.06      5.49 o 
   2  14  -1       39.51       51.52      5.91 o 
 -17  15  -1       37.82       45.66      6.26 o 
 -16  15  -1       27.92       25.85      5.16 o 
 -15  15  -1       19.37       19.37      4.17 o 
 -14  15  -1        2.10        3.28      1.66 o 
 -13  15  -1       39.75       34.08      3.24 o 
 -12  15  -1       69.29       68.83      6.88 o 
 -10  15  -1       56.13       58.74      4.07 o 
  -9  15  -1       43.74       52.68      4.17 o 
  -8  15  -1       14.23       20.42      2.81 o 
  -7  15  -1       10.83        8.82      2.18 o 
  -6  15  -1       27.20       23.63      3.17 o 
  -5  15  -1        7.49        5.45      2.22 o 
  -4  15  -1       37.73       34.59      4.21 o 
  -3  15  -1        5.16        5.31      2.47 o 
  -2  15  -1        8.42       10.29      2.86 o 
  -1  15  -1       17.22       20.27      3.67 o 
   0  15  -1        3.70        6.38      2.77 o 
   1  15  -1       97.20      100.69      8.02 o 
 -16  16  -1        3.53        5.25      3.43 o 
 -15  16  -1       45.84       57.59      7.10 o 
 -14  16  -1       25.33       24.93      4.97 o 
 -13  16  -1        7.58       16.46      4.37 o 
 -10  16  -1       67.26       70.68      4.75 o 
  -9  16  -1       23.51       22.71      2.89 o 
  -8  16  -1        4.89        8.04      2.12 o 
  -7  16  -1       12.36       13.17      2.84 o 
  -6  16  -1       71.92       79.38      6.02 o 
  -5  16  -1       16.72       17.92      3.42 o 
  -4  16  -1        4.02        5.18      2.68 o 
  -3  16  -1        9.14        7.30      2.51 o 
  -2  16  -1        3.97        7.21      2.83 o 
  -1  16  -1       11.20       12.11      3.23 o 
 -15  17  -1        7.69        8.00      3.55 o 
  -9  17  -1       86.64       97.38      6.24 o 
  -8  17  -1       15.44       22.69      3.38 o 
  -7  17  -1       10.15       16.12      3.13 o 
  -6  17  -1       55.44       58.03      5.51 o 
  -5  17  -1        2.82        4.00      2.43 o 
  -4  17  -1       18.57       20.62      3.72 o 
  -3  17  -1       33.12       35.50      4.77 o 
  -8  18  -1       45.01       48.43      4.86 o 
  -7  18  -1        4.65        7.15      2.38 o 
  -6  18  -1        5.74        8.57      2.83 o 
  -5  18  -1        2.02        2.87      2.45 o 
  -3   2   0     5874.99     5764.78     61.73 o 
  -2   2   0     1804.24     1809.15     27.89 o 
   2   2   0      366.61      354.62      4.24 o 
  -5   3   0      127.35      120.43      2.87 o 
  -4   3   0      322.16      305.24      3.34 o 
  -3   3   0        1.79        3.70      0.59 o 
  -2   3   0      745.13      736.75     12.76 o 
  -1   3   0     5873.86     5781.79     61.99 o 
   0   3   0        1.83        6.36      1.17 o 
   1   3   0      945.56      985.97     18.02 o 
   2   3   0      834.72      800.89      7.54 o 
   3   3   0       69.68       67.63      1.41 o 
  -7   4   0      836.57      875.45      7.97 o 
  -6   4   0      390.22      404.65      4.14 o 
  -5   4   0      394.03      385.04      4.23 o 
  -4   4   0      477.04      450.81      5.64 o 
  -3   4   0      945.42      958.50     15.76 o 
  -2   4   0      366.62      358.31      5.08 o 
  -1   4   0      321.41      301.76      5.82 o 
   0   4   0      476.81      451.29      9.86 o 
   1   4   0       66.27       66.40      3.41 o 
   2   4   0       57.37       61.98      2.07 o 
   3   4   0      344.94      355.13      5.07 o 
   4   4   0      101.13      101.43      1.96 o 
  -9   5   0       83.78       95.70      1.89 o 
  -8   5   0      512.22      548.07      7.23 o 
  -7   5   0      520.00      542.69      5.37 o 
  -6   5   0        8.26       13.20      0.70 o 
  -5   5   0        2.93        3.12      1.00 o 
  -4   5   0       66.23       68.32      1.81 o 
  -3   5   0      834.65      785.46      8.55 o 
  -2   5   0      127.53      115.83      2.30 o 
  -1   5   0      394.58      384.47      9.01 o 
   0   5   0        2.97        2.68      1.22 o 
   1   5   0      442.55      461.98     14.46 o 
   2   5   0       35.27       36.74      2.87 o 
   3   5   0       26.41       26.18      1.41 o 
   4   5   0        0.52        0.32      0.81 o 
   5   5   0       47.66       55.91      2.49 o 
 -11   6   0       53.75       61.29      2.70 o 
 -10   6   0      111.85      106.54      3.36 o 
  -9   6   0       20.11       22.89      0.95 o 
  -8   6   0       22.95       23.04      1.73 o 
  -7   6   0      453.68      453.08      6.57 o 
  -6   6   0      212.31      235.52      4.21 o 
  -5   6   0      441.99      459.28      6.22 o 
  -4   6   0       57.48       58.28      1.71 o 
  -3   6   0       69.81       68.70      1.91 o 
  -2   6   0      390.21      400.02     14.62 o 
  -1   6   0        8.17       11.86      1.73 o 
   0   6   0      213.10      238.26      5.58 o 
   1   6   0      259.48      283.28      6.46 o 
   2   6   0        5.79        5.33      1.27 o 
   3   6   0       97.11       98.27      3.20 o 
   4   6   0      312.17      310.10      6.10 o 
   5   6   0       45.37       47.77      2.46 o 
   6   6   0       96.26       93.77      4.85 o 
 -13   7   0       80.21       77.10      3.30 o 
 -12   7   0       20.23       19.22      1.74 o 
 -11   7   0       88.80       91.99      3.29 o 
 -10   7   0       34.36       32.22      1.06 o 
  -9   7   0       16.55       16.03      0.79 o 
  -8   7   0      623.86      653.38      7.14 o 
  -7   7   0      671.60      683.24     10.04 o 
  -6   7   0      259.62      271.47      4.68 o 
  -5   7   0       35.29       35.30      1.47 o 
  -4   7   0      344.70      350.39      6.64 o 
  -3   7   0      836.73      873.20     17.78 o 
  -2   7   0      520.19      561.35     12.95 o 
  -1   7   0      454.63      477.29     11.85 o 
   0   7   0      671.89      693.68     11.68 o 
   1   7   0      171.19      176.81      5.29 o 
   2   7   0       43.77       46.13      3.89 o 
   3   7   0      139.91      130.71      5.54 o 
   4   7   0      418.80      398.11      7.39 o 
   5   7   0      265.49      257.30      5.96 o 
   6   7   0       57.15       52.03      2.79 o 
   7   7   0       90.21       88.78      3.70 o 
 -15   8   0       51.30       48.54      3.94 o 
 -14   8   0       35.60       37.06      2.44 o 
 -13   8   0       67.00       63.06      3.02 o 
 -12   8   0       91.76       92.28      3.44 o 
 -11   8   0       88.35       85.00      3.13 o 
 -10   8   0       67.83       61.83      2.11 o 
  -9   8   0       15.44       14.00      0.87 o 
  -8   8   0      476.39      482.65      8.87 o 
  -7   8   0      171.19      171.42      3.78 o 
  -6   8   0        5.74        6.29      0.93 o 
  -5   8   0       26.31       22.58      1.37 o 
  -4   8   0      101.11       96.79      2.59 o 
  -3   8   0      512.11      565.26      9.93 o 
  -2   8   0       22.98       22.69      2.53 o 
  -1   8   0      624.22      689.28     16.02 o 
   0   8   0      476.67      484.95     13.26 o 
   1   8   0       94.22      106.98      5.84 o 
   3   8   0      157.44      141.89      6.26 o 
   4   8   0      123.68      112.69      4.20 o 
   5   8   0      205.97      203.07      5.50 o 
   6   8   0       37.68       37.33      2.54 o 
   7   8   0      106.07      106.72      4.21 o 
   8   8   0       36.75       40.98      2.85 o 
 -17   9   0      139.33      140.30     10.18 o 
 -16   9   0       63.53       60.03      3.31 o 
 -15   9   0       10.61        7.77      1.46 o 
 -14   9   0       20.54       22.44      2.02 o 
 -13   9   0       41.70       42.49      2.50 o 
 -12   9   0       40.73       37.32      2.24 o 
 -11   9   0      459.78      441.00     10.08 o 
 -10   9   0       50.35       53.26      1.67 o 
  -9   9   0       60.09       58.39      1.80 o 
  -8   9   0       94.36       96.60      3.34 o 
  -7   9   0       43.78       45.16      1.93 o 
  -6   9   0       97.32      100.10      2.72 o 
  -5   9   0        0.52        1.21      1.17 o 
  -4   9   0       83.86       87.59      5.50 o 
  -3   9   0       20.19       26.25      2.72 o 
  -2   9   0       16.57       16.39      2.35 o 
  -1   9   0       15.39        9.34      1.94 o 
   0   9   0       60.10       64.31      4.56 o 
   2   9   0      108.51      106.85      6.04 o 
   3   9   0      234.16      220.94      5.64 o 
   4   9   0      141.32      134.51      5.39 o 
   5   9   0       66.88       65.57      4.86 o 
   6   9   0      120.70      116.63      4.94 o 
   7   9   0       86.61       86.86      4.64 o 
   8   9   0       41.35       47.26      4.11 o 
   9   9   0       34.32       32.97      4.61 o 
 -18  10   0        5.29       10.60      3.22 o 
 -17  10   0        9.78        7.16      2.60 o 
 -16  10   0       15.63       17.85      2.85 o 
 -15  10   0        5.37        8.79      1.51 o 
 -14  10   0       47.10       46.68      2.71 o 
 -13  10   0       12.20       13.83      1.62 o 
 -12  10   0       24.09       20.47      0.83 o 
 -11  10   0      204.53      205.91      3.64 o 
 -10  10   0      123.34      127.25      4.00 o 
  -9  10   0       76.03       76.01      4.01 o 
  -8  10   0       28.48       31.10      1.76 o 
  -7  10   0      139.88      130.51      3.39 o 
  -6  10   0      312.33      315.53      6.10 o 
  -5  10   0       47.83       53.77      3.31 o 
  -4  10   0      111.98      108.61      6.28 o 
  -3  10   0       34.26       31.18      3.28 o 
  -2  10   0       67.60       67.25      4.60 o 
   2  10   0      389.91      373.09      9.10 o 
   3  10   0       57.09       53.18      2.95 o 
   4  10   0       55.84       52.74      2.97 o 
   5  10   0       14.22       15.86      1.88 o 
   6  10   0       33.61       30.12      3.32 o 
   7  10   0       71.00       68.89      4.86 o 
   8  10   0       76.23       82.76      7.22 o 
 -18  11   0       87.67       96.67      7.50 o 
 -17  11   0       54.57       58.05      4.39 o 
 -16  11   0       26.67       29.52      2.50 o 
 -15  11   0       30.72       33.56      2.47 o 
 -14  11   0       28.02       26.79      2.21 o 
 -13  11   0       61.95       59.57      3.78 o 
 -12  11   0       83.05       94.46      6.03 o 
 -11  11   0       83.24       82.98      2.35 o 
 -10  11   0       12.64       13.97      1.09 o 
  -9  11   0      108.36       99.31      3.27 o 
  -8  11   0      157.93      148.21      3.83 o 
  -7  11   0      418.96      403.34      7.55 o 
  -6  11   0       45.37       44.75      1.93 o 
  -5  11   0       53.72       67.68      5.23 o 
  -3  11   0       88.46       87.53      5.52 o 
   2  11   0       20.09       20.58      2.42 o 
   3  11   0      109.22      102.12      4.20 o 
   4  11   0       49.05       50.66      3.10 o 
   5  11   0        8.71       11.60      1.79 o 
   6  11   0       34.01       35.82      3.73 o 
   7  11   0        4.75        8.78      2.89 o 
 -18  12   0        8.58        9.53      3.05 o 
 -17  12   0        2.05        4.97      1.79 o 
 -16  12   0        6.04        7.17      1.64 o 
 -15  12   0       10.21       10.81      1.69 o 
 -14  12   0        0.00        2.06      1.38 o 
 -13  12   0       73.17       71.42      3.28 o 
 -12  12   0       36.49       41.87      2.48 o 
 -11  12   0       15.20       17.66      1.71 o 
 -10  12   0      389.83      374.83      7.12 o 
  -9  12   0      234.18      220.37      5.03 o 
  -8  12   0      123.75      117.54      3.81 o 
  -7  12   0      265.45      270.76      5.73 o 
  -6  12   0       96.09       83.72      6.22 o 
   1  12   0        5.15        4.18      2.36 o 
   2  12   0       25.60       25.84      2.36 o 
   3  12   0      163.94      166.75      5.60 o 
   4  12   0        0.64        1.82      1.27 o 
   5  12   0       43.60       38.71      7.44 o 
 -18  13   0        7.76       11.19      2.94 o 
 -17  13   0       30.07       33.34      3.46 o 
 -16  13   0       11.80       12.13      2.06 o 
 -15  13   0       20.34       23.06      2.11 o 
 -14  13   0       17.80       19.57      1.98 o 
 -13  13   0      110.52      109.30      4.16 o 
 -12  13   0        5.13        6.53      1.31 o 
 -11  13   0       20.10       20.05      1.76 o 
 -10  13   0       57.07       58.17      2.65 o 
  -9  13   0      141.16      143.80      4.46 o 
  -8  13   0      206.12      202.28      5.01 o 
  -7  13   0       56.90       55.46      5.27 o 
   0  13   0      110.43      121.32      7.84 o 
   1  13   0       77.00       74.77      6.32 o 
   2  13   0       23.57       28.15      2.50 o 
   3  13   0       68.41       65.56      3.70 o 
   4  13   0       42.38       45.20      4.11 o 
 -17  14   0        2.88        6.53      2.25 o 
 -16  14   0       32.79       33.59      2.63 o 
 -15  14   0        9.39       15.85      1.91 o 
 -14  14   0       94.72       95.40      4.02 o 
 -13  14   0       77.03       73.18      3.37 o 
 -12  14   0       25.52       33.99      4.64 o 
 -11  14   0      109.36      116.23      5.71 o 
 -10  14   0       55.88       54.84      5.32 o 
  -9  14   0       66.85       68.34      5.99 o 
  -8  14   0       37.65       39.45      4.69 o 
  -1  14   0       17.76       16.23      3.36 o 
   0  14   0       94.55       86.97      6.89 o 
   1  14   0       68.91       71.42      4.52 o 
   2  14   0      134.92      136.22      5.36 o 
   3  14   0      101.48      111.21      9.72 o 
 -16  15   0       26.09       27.22      3.30 o 
 -15  15   0       14.18       17.17      4.21 o 
 -14  15   0       68.85       81.25      7.10 o 
 -13  15   0       23.60       25.09      2.95 o 
 -12  15   0      163.86      194.81     10.41 o 
 -11  15   0       49.15       48.83      5.27 o 
 -10  15   0       14.21       20.05      3.87 o 
  -9  15   0      120.70      122.90      8.33 o 
  -3  15   0       10.21       12.39      3.09 o 
  -2  15   0       20.30       20.68      3.80 o 
  -1  15   0        9.41       14.02      3.30 o 
   0  15   0       14.20       17.49      3.94 o 
   1  15   0       15.22       17.63      2.21 o 
 -16  16   0       37.86       41.16      6.21 o 
 -15  16   0       15.18       16.04      2.83 o 
 -14  16   0      134.78      145.03      7.02 o 
 -13  16   0       68.57       64.85      6.30 o 
 -12  16   0        0.63        6.56      2.62 o 
 -11  16   0        8.77       12.15      3.38 o 
 -10  16   0       33.75       34.25      4.81 o 
  -5  16   0       26.64       34.02      4.32 o 
  -4  16   0        6.08        6.73      2.51 o 
  -3  16   0       11.79       14.84      3.34 o 
  -2  16   0       32.69       30.18      4.28 o 
  -1  16   0       26.18       33.98      4.86 o 
 -15  17   0        5.19        8.87      3.30 o 
 -14  17   0      101.30      119.01      8.74 o 
 -13  17   0       42.47       47.18      5.67 o 
 -12  17   0       43.70       35.05      4.94 o 
 -10  17   0       70.84       67.40      5.16 o 
  -9  17   0       41.25       51.59      4.73 o 
  -8  17   0      138.92      129.31      7.72 o 
  -7  17   0        9.68        7.36      2.14 o 
  -6  17   0       54.60       50.66      5.34 o 
  -5  17   0        2.07        1.91      2.29 o 
  -4  17   0       30.15       39.93      4.98 o 
  -3  17   0        2.88        7.86      2.90 o 
  -9  18   0       34.30       31.95      3.94 o 
  -8  18   0        5.29        1.96      1.79 o 
  -7  18   0       87.67       88.50      6.89 o 
  -6  18   0        8.58       15.02      3.92 o 
  -5  18   0        7.78        7.09      2.60 o 
  -1   1   1     3919.86     3818.85     40.98 o 
   0   1   1      168.71      163.53      2.87 o 
   1   1   1     2806.32     2865.60     25.90 o 
  -3   2   1     1328.89     1348.96     10.58 o 
  -2   2   1     8053.06     7904.35     85.14 o 
  -1   2   1     1513.11     1433.34     21.38 o 
   0   2   1      467.98      452.06      6.32 o 
   1   2   1     2857.86     2928.22     20.57 o 
   2   2   1     1173.31     1203.56      9.63 o 
  -5   3   1      577.85      605.81      5.75 o 
  -4   3   1      715.79      688.36      6.78 o 
  -3   3   1     2309.03     2314.02     45.10 o 
  -2   3   1     3080.94     3069.69     49.18 o 
  -1   3   1      405.07      393.92      5.56 o 
   0   3   1      347.34      333.15      3.53 o 
   1   3   1      244.81      239.20      3.21 o 
   2   3   1      367.88      373.85      4.09 o 
   3   3   1      564.71      643.16      6.25 o 
  -7   4   1      513.47      501.71      5.47 o 
  -6   4   1     1019.79     1054.45      9.16 o 
  -5   4   1     2126.56     2155.03     18.16 o 
  -4   4   1       38.28       39.49      1.57 o 
  -3   4   1     1114.72     1147.77     15.35 o 
  -2   4   1       43.77       43.64      1.35 o 
  -1   4   1       18.05       16.03      1.22 o 
   0   4   1      499.31      499.83      7.47 o 
   1   4   1      458.98      474.32      4.86 o 
   2   4   1       60.34       61.14      1.54 o 
   3   4   1      203.09      247.24      3.49 o 
   4   4   1      131.53      141.10      2.65 o 
  -9   5   1       36.92       35.24      1.99 o 
  -8   5   1        6.43        9.81      0.85 o 
  -7   5   1      760.56      850.42     12.18 o 
  -6   5   1      152.46      189.74      5.68 o 
  -5   5   1     1367.48     1408.09     15.03 o 
  -4   5   1       67.48       66.19      2.88 o 
  -3   5   1      189.07      206.38      6.94 o 
  -2   5   1       93.04       90.97      4.49 o 
  -1   5   1      630.15      672.45      9.48 o 
   0   5   1       12.29       13.89      0.97 o 
   1   5   1      660.39      686.82      7.37 o 
   2   5   1      202.01      201.74      3.13 o 
   3   5   1       70.10       67.38      1.84 o 
   4   5   1       84.08       89.71      2.20 o 
   5   5   1       73.11       72.34      3.14 o 
 -11   6   1       83.34       73.46      2.92 o 
 -10   6   1      223.70      229.76      5.82 o 
  -9   6   1      234.87      252.95      4.25 o 
  -8   6   1      256.22      289.02      5.36 o 
  -7   6   1      117.90      125.54      2.81 o 
  -6   6   1      357.26      384.35      6.03 o 
  -5   6   1     1731.53     1705.87     34.92 o 
  -4   6   1      136.88      152.54      6.29 o 
  -3   6   1     1112.72     1080.99     22.00 o 
  -2   6   1      421.47      445.40      7.15 o 
  -1   6   1     1731.14     1826.95     22.58 o 
   0   6   1      255.42      269.93      4.59 o 
   1   6   1       53.73       58.02      1.82 o 
   2   6   1      199.88      211.37      3.43 o 
   3   6   1      169.51      173.17      3.16 o 
   4   6   1      185.94      181.08      3.70 o 
   5   6   1       83.06       81.65      2.81 o 
   6   6   1      107.38      104.74      3.25 o 
 -13   7   1       41.81       41.58      3.36 o 
 -12   7   1       35.10       36.25      2.78 o 
 -11   7   1       41.28       39.12      1.92 o 
 -10   7   1       47.76       41.14      1.69 o 
  -9   7   1      109.14      121.90      2.86 o 
  -8   7   1       32.45       33.38      1.72 o 
  -7   7   1       35.47       46.12      1.98 o 
  -6   7   1       61.86       70.54      3.37 o 
  -5   7   1       55.79       62.13      3.57 o 
  -4   7   1      659.81      637.94     21.07 o 
  -3   7   1        0.58        1.33      1.67 o 
  -2   7   1       46.05       37.00      1.90 o 
  -1   7   1      268.12      267.46      8.36 o 
   0   7   1       11.09       12.21      1.24 o 
   1   7   1       30.86       33.69      1.53 o 
   2   7   1      218.30      219.04      3.69 o 
   3   7   1      371.05      394.54     11.49 o 
   4   7   1       61.84       62.13      2.54 o 
   5   7   1       57.77       53.48      2.39 o 
   6   7   1       65.49       65.41      4.08 o 
   7   7   1        5.73        6.70      2.62 o 
 -15   8   1       10.75       13.71      2.58 o 
 -14   8   1       18.56       19.78      2.65 o 
 -13   8   1       21.08       24.36      2.16 o 
 -12   8   1       59.25       62.52      2.15 o 
 -11   8   1        4.56        6.16      0.96 o 
 -10   8   1       29.87       33.60      1.59 o 
  -9   8   1       75.98       83.28      4.48 o 
  -8   8   1       69.95       73.05      2.13 o 
  -7   8   1      168.82      159.96      3.11 o 
  -6   8   1      128.93      126.92      3.42 o 
  -5   8   1        1.94        3.07      0.53 o 
  -4   8   1      371.63      350.29     11.27 o 
  -3   8   1        9.40        6.88      2.04 o 
  -2   8   1      111.99      120.80      3.76 o 
  -1   8   1      184.15      186.28      5.04 o 
   0   8   1      511.30      497.80     12.46 o 
   1   8   1      172.65      183.31      4.26 o 
   2   8   1       79.11       74.56      2.44 o 
   3   8   1       22.20       25.34      1.74 o 
   4   8   1      152.34      140.71      5.85 o 
   5   8   1        1.83        2.08      1.65 o 
   6   8   1       57.23       54.42      4.48 o 
   7   8   1       14.30       18.49      2.96 o 
   8   8   1        4.92        2.28      1.39 o 
 -17   9   1       15.44       19.14      2.25 o 
 -16   9   1       12.31       14.31      2.03 o 
 -15   9   1       27.26       25.96      2.26 o 
 -14   9   1       37.80       40.03      2.68 o 
 -13   9   1      187.63      168.47      5.78 o 
 -12   9   1      204.39      200.26      4.04 o 
 -11   9   1      134.89      126.55      3.11 o 
 -10   9   1       38.07       36.50      1.65 o 
  -9   9   1       86.74       76.33      2.64 o 
  -8   9   1       93.97       96.41      2.48 o 
  -7   9   1       79.19       78.79      2.49 o 
  -6   9   1      190.37      179.45      3.95 o 
  -5   9   1       39.82       47.62      4.22 o 
  -4   9   1      371.84      377.29     12.26 o 
  -3   9   1       22.27       21.95      3.01 o 
  -2   9   1      508.99      553.08     10.00 o 
  -1   9   1        2.46        2.66      1.19 o 
   0   9   1      139.58      137.25      6.18 o 
   1   9   1      179.26      178.59      5.79 o 
   2   9   1      395.05      370.76     12.51 o 
   3   9   1      267.73      250.50      7.86 o 
   4   9   1       61.85       62.97      5.14 o 
   5   9   1       53.04       50.04      3.84 o 
   6   9   1       43.82       46.38      3.81 o 
   7   9   1       23.56       21.36      2.29 o 
   8   9   1       86.53       89.22      6.62 o 
   9   9   1       28.84       29.98      4.74 o 
 -18  10   1       45.01       40.56      3.64 o 
 -17  10   1       10.10       13.97      2.22 o 
 -16  10   1       71.89       71.65      4.11 o 
 -15  10   1        7.52        4.76      1.59 o 
 -14  10   1       10.41       11.20      1.62 o 
 -13  10   1       43.48       41.63      2.59 o 
 -12  10   1      163.53      144.89      4.55 o 
 -11  10   1       10.94        9.15      1.23 o 
 -10  10   1       46.91       46.49      1.90 o 
  -9  10   1       16.85       14.91      1.10 o 
  -8  10   1       14.67       13.51      1.24 o 
  -7  10   1       61.85       58.88      4.43 o 
  -6  10   1       66.05       67.39      6.13 o 
  -5  10   1      105.82      102.03      6.35 o 
  -4  10   1       54.25       52.10      4.64 o 
  -3  10   1      132.01      130.23      4.36 o 
  -2  10   1      121.35      114.67      4.23 o 
  -1  10   1        3.93        7.19      1.79 o 
   0  10   1      185.55      169.92      7.40 o 
   1  10   1      419.14      394.09     14.53 o 
   2  10   1       10.85       13.00      2.33 o 
   3  10   1      135.97      120.01      5.61 o 
   4  10   1       20.99       21.16      2.71 o 
   5  10   1       56.08       55.41      5.41 o 
   6  10   1       67.36       64.02      3.65 o 
   7  10   1        6.06        5.96      1.66 o 
   8  10   1       27.99       27.00      3.09 o 
 -18  11   1        4.66        8.71      2.06 o 
 -17  11   1       55.46       60.87      3.61 o 
 -16  11   1       16.71       18.73      2.17 o 
 -15  11   1       37.76       43.21      2.85 o 
 -14  11   1      131.21      122.32      4.50 o 
 -13  11   1      167.72      157.67      4.97 o 
 -12  11   1       74.84       81.95      3.41 o 
 -11  11   1       32.63       33.72      1.69 o 
 -10  11   1       38.47       36.60      1.70 o 
  -9  11   1       30.21       31.91      1.54 o 
  -8  11   1       42.48       41.04      2.07 o 
  -7  11   1      120.92      116.32      4.04 o 
  -6  11   1      327.20      344.52     12.58 o 
  -5  11   1      230.05      221.10      9.83 o 
  -4  11   1      300.50      299.80     11.94 o 
  -3  11   1      196.00      205.63      5.98 o 
  -2  11   1       43.04       41.62      3.55 o 
  -1  11   1      310.83      296.76     10.27 o 
   1  11   1       77.64       72.67      6.48 o 
   2  11   1      181.74      170.59      7.33 o 
   3  11   1      192.40      196.82     13.78 o 
   4  11   1       12.43       15.42      5.92 o 
   5  11   1       11.40        9.50      1.75 o 
   6  11   1        3.04        1.69      1.30 o 
   7  11   1       29.73       26.13      3.03 o 
 -18  12   1        5.78        8.81      2.51 o 
 -17  12   1        2.80        1.21      1.37 o 
 -16  12   1        3.99        5.06      1.43 o 
 -15  12   1        5.16        9.08      1.61 o 
 -14  12   1       23.47       20.85      2.20 o 
 -13  12   1      108.95      105.88      4.04 o 
 -12  12   1       59.55       60.47      2.92 o 
 -11  12   1       47.06       47.56      2.51 o 
 -10  12   1       88.45       85.49      2.61 o 
  -9  12   1      143.73      136.18      4.14 o 
  -8  12   1        6.53        5.60      0.80 o 
  -7  12   1      604.65      567.65     17.65 o 
  -6  12   1      151.19      154.29      8.48 o 
  -5  12   1      455.77      444.89     15.33 o 
  -4  12   1      148.42      136.43      8.12 o 
  -3  12   1       72.32       68.28      4.58 o 
  -2  12   1      187.19      180.25      7.77 o 
   1  12   1       55.68       57.90      6.05 o 
   2  12   1       23.80       25.73      2.89 o 
   3  12   1       69.25       58.52      6.99 o 
   4  12   1        5.87        7.78      2.29 o 
   5  12   1       18.27       17.02      2.24 o 
 -18  13   1        2.01        3.26      2.23 o 
 -17  13   1       18.48       21.19      2.38 o 
 -16  13   1        9.08       10.73      1.79 o 
 -15  13   1        8.44        9.43      1.69 o 
 -14  13   1       35.65       38.73      3.30 o 
 -13  13   1       24.39       23.25      2.76 o 
 -12  13   1       24.22       27.62      2.11 o 
 -11  13   1       49.35       48.43      2.50 o 
 -10  13   1       21.17       21.20      1.74 o 
  -9  13   1       87.34       86.02      6.66 o 
  -8  13   1      394.41      416.35     15.10 o 
  -7  13   1       32.87       34.75      4.65 o 
  -6  13   1       32.43       36.62      4.40 o 
  -5  13   1      223.00      217.54     10.86 o 
   0  13   1        7.75       12.64      3.95 o 
   1  13   1       19.85       20.23      2.93 o 
   2  13   1       39.83       38.32      3.73 o 
   3  13   1        7.57       12.28      2.56 o 
   4  13   1       33.93       32.99      2.91 o 
 -17  14   1       33.02       40.92      5.33 o 
 -16  14   1        3.97       10.56      3.35 o 
 -15  14   1       17.20       21.06      3.15 o 
 -14  14   1        5.74       10.63      2.45 o 
 -13  14   1        8.31        9.62      2.36 o 
 -12  14   1       49.32       59.78      4.38 o 
 -11  14   1       16.99       19.96      3.71 o 
 -10  14   1       46.77       44.09      4.95 o 
  -9  14   1       31.10       32.03      4.41 o 
  -8  14   1       53.78       67.24      6.11 o 
  -7  14   1       64.25       64.22      6.08 o 
  -6  14   1       46.98       44.39      5.23 o 
   0  14   1        2.43        3.63      2.75 o 
   1  14   1        2.13        6.29      2.42 o 
   2  14   1       25.24       22.45      3.95 o 
   3  14   1        4.13        2.98      1.91 o 
 -17  15   1        5.57        7.88      3.09 o 
 -16  15   1       11.17       10.19      2.43 o 
 -15  15   1        3.72        3.43      2.38 o 
 -14  15   1       35.33       41.37      3.97 o 
 -13  15   1       39.19       39.01      3.73 o 
 -12  15   1        5.91       11.53      3.37 o 
 -11  15   1        9.69        7.51      2.73 o 
 -10  15   1       47.19       56.23      5.94 o 
  -9  15   1      130.04      129.47      8.75 o 
  -8  15   1       98.97      113.41      8.23 o 
  -7  15   1       16.00       14.04      3.63 o 
  -1  15   1       21.93       17.36      4.26 o 
   0  15   1       19.34       25.32      4.89 o 
   1  15   1       45.79       42.68      4.17 o 
   2  15   1        7.70        6.69      3.02 o 
 -16  16   1        6.92        8.70      2.99 o 
 -15  16   1       97.15       98.69      6.19 o 
 -14  16   1       39.49       44.07      5.76 o 
 -13  16   1      107.61      116.72      8.83 o 
 -12  16   1       36.99       39.75      5.23 o 
 -11  16   1        8.55       14.08      3.90 o 
 -10  16   1       14.36       15.68      3.77 o 
  -9  16   1        4.64        9.30      3.49 o 
  -8  16   1       41.53       45.23      5.63 o 
  -1  16   1       27.94       27.23      5.03 o 
   0  16   1        3.53        3.75      2.14 o 
 -15  17   1       46.92       50.50      6.19 o 
 -14  17   1        6.63        6.02      3.20 o 
 -13  17   1       71.06       70.10      7.02 o 
 -12  17   1       48.86       51.75      6.03 o 
 -11  17   1        3.10        3.92      2.90 o 
 -10  17   1        0.80        7.96      3.49 o 
  -9  17   1        6.89       11.52      3.47 o 
  -2  17   1       37.82       40.70      5.77 o 
 -13  18   1       29.99       42.79      6.04 o 
 -12  18   1        8.45        8.36      2.96 o 
 -11  18   1        0.17       -0.17      2.65 o 
 -10  18   1        4.14        8.13      3.54 o 
  -1   1   2      374.53      363.45      4.95 o 
   0   1   2       56.62       60.45      1.52 o 
   1   1   2      308.97      295.20      4.42 o 
  -3   2   2      163.34      169.64      2.80 o 
  -2   2   2      136.40      125.14      2.50 o 
  -1   2   2      158.68      155.85      3.14 o 
   0   2   2      668.70      641.31      7.40 o 
   1   2   2      578.25      562.50      9.65 o 
   2   2   2     1547.63     1555.86     13.93 o 
  -5   3   2      666.04      710.73      6.89 o 
  -4   3   2     1001.30     1018.27     20.05 o 
  -3   3   2      302.41      332.89      4.63 o 
  -2   3   2      569.41      527.87     13.11 o 
  -1   3   2     1560.67     1551.22     13.85 o 
   0   3   2      277.35      302.47      6.37 o 
   1   3   2     1136.55     1066.89     12.19 o 
   2   3   2        9.00        7.55      0.70 o 
   3   3   2      196.61      207.59      3.64 o 
  -7   4   2      461.56      515.17      8.93 o 
  -6   4   2      359.25      375.31      5.47 o 
  -5   4   2      261.69      273.69      4.81 o 
  -4   4   2      886.36      911.00     15.84 o 
  -3   4   2      212.72      207.09     12.12 o 
  -2   4   2      419.61      442.06      5.57 o 
  -1   4   2     3235.09     3440.35     52.62 o 
   0   4   2      487.32      523.95      5.57 o 
   1   4   2      372.61      406.59      4.37 o 
   2   4   2       15.90       20.58      0.91 o 
   3   4   2       20.97       23.20      1.34 o 
   4   4   2      131.49      130.05      3.17 o 
  -9   5   2      157.14      175.90      4.54 o 
  -8   5   2      202.19      213.52      3.50 o 
  -7   5   2      601.82      607.11      7.14 o 
  -6   5   2      875.25      939.06      8.58 o 
  -5   5   2      634.24      637.49      7.68 o 
  -4   5   2     1434.91     1474.90     19.80 o 
  -3   5   2       96.53      117.27      3.21 o 
  -2   5   2       10.74        9.91      0.80 o 
  -1   5   2      491.53      505.53      6.99 o 
   0   5   2      384.23      368.13      4.46 o 
   1   5   2     1475.43     1552.40     12.74 o 
   2   5   2        4.54        2.55      0.68 o 
   3   5   2       25.13       21.38      1.88 o 
   4   5   2      131.49      136.88      2.88 o 
   5   5   2       61.92       67.61      2.30 o 
 -11   6   2       32.26       32.23      2.23 o 
 -10   6   2       18.32       18.78      1.31 o 
  -9   6   2       18.94       17.66      1.22 o 
  -8   6   2       12.86       12.37      1.02 o 
  -7   6   2      410.16      406.85      5.54 o 
  -6   6   2       74.42       78.18      2.36 o 
  -5   6   2      190.65      210.30      5.48 o 
  -4   6   2      333.93      360.87      8.81 o 
  -3   6   2      255.04      245.12      4.89 o 
  -2   6   2      394.93      394.45      6.19 o 
  -1   6   2       89.28       88.11      1.70 o 
   0   6   2      103.83      110.71      2.01 o 
   1   6   2      199.72      203.68      4.27 o 
   2   6   2       10.57       12.00      1.09 o 
   3   6   2      175.29      177.83      3.35 o 
   4   6   2      102.10       99.50      2.87 o 
   5   6   2      144.33      146.96      3.76 o 
   6   6   2       60.59       50.84      4.30 o 
 -13   7   2       26.58       26.17      3.02 o 
 -12   7   2       43.69       34.40      1.84 o 
 -11   7   2       34.29       35.47      2.20 o 
 -10   7   2       99.81      100.57      2.92 o 
  -9   7   2       11.30       10.15      1.00 o 
  -8   7   2       79.56       85.14      2.42 o 
  -7   7   2      105.68      116.47      3.53 o 
  -6   7   2       72.07       69.05      2.70 o 
  -5   7   2      226.96      244.99      6.18 o 
  -4   7   2       44.85       46.18      1.91 o 
  -3   7   2      164.14      172.40      3.83 o 
  -2   7   2      618.71      612.15      8.44 o 
  -1   7   2       59.81       56.55      1.89 o 
   0   7   2      240.41      249.10      4.76 o 
   1   7   2      165.51      176.28      4.21 o 
   2   7   2        5.95        5.33      1.09 o 
   3   7   2       86.93       89.13      3.38 o 
   4   7   2      403.90      389.98      9.74 o 
   5   7   2       43.08       39.95      6.89 o 
   6   7   2       66.43       70.14      4.53 o 
   7   7   2       42.79       32.83      3.46 o 
 -15   8   2       10.98       14.07      2.56 o 
 -14   8   2        1.71        0.38      1.67 o 
 -13   8   2       39.56       30.78      7.38 o 
 -12   8   2       94.22       85.96      3.35 o 
 -11   8   2       50.67       57.95      2.26 o 
 -10   8   2       35.17       36.85      1.77 o 
  -9   8   2       36.46       39.24      1.77 o 
  -8   8   2       63.30       62.03      2.70 o 
  -7   8   2       52.92       53.22      3.31 o 
  -6   8   2       31.84       33.57      2.37 o 
  -5   8   2       20.75       16.50      1.23 o 
  -4   8   2       68.02       61.15      1.95 o 
  -3   8   2      342.15      322.73     11.23 o 
  -2   8   2       21.81       23.67      1.31 o 
  -1   8   2      103.02      102.79      2.84 o 
   0   8   2      137.38      139.86      4.35 o 
   1   8   2       12.81        9.15      2.32 o 
   2   8   2      480.90      465.40      8.30 o 
   3   8   2      169.34      157.71      6.25 o 
   4   8   2      125.34      121.95      5.99 o 
   5   8   2      138.21      125.16      5.96 o 
   6   8   2       31.35       30.98      3.23 o 
   7   8   2       23.57       29.01      6.21 o 
   8   8   2       53.15       50.50      4.45 o 
 -17   9   2        2.92        6.00      1.82 o 
 -16   9   2        7.55       13.23      2.85 o 
 -15   9   2       17.33       19.41      3.05 o 
 -14   9   2      164.76      150.59      6.93 o 
 -13   9   2       54.21       55.90      4.20 o 
 -12   9   2      147.26      125.44      5.29 o 
 -11   9   2       97.29      103.54      3.05 o 
 -10   9   2       46.41       42.27      1.95 o 
  -9   9   2       24.39       25.44      1.89 o 
  -8   9   2      110.43      106.15      5.00 o 
  -7   9   2        7.57        6.25      2.36 o 
  -6   9   2        2.55        2.40      0.67 o 
  -5   9   2       89.02       80.02      2.28 o 
  -4   9   2      141.79      144.08      7.55 o 
  -3   9   2      232.59      212.88      9.46 o 
  -2   9   2      190.05      189.47      4.60 o 
  -1   9   2      127.17      118.13      3.33 o 
   0   9   2       42.73       46.07      2.27 o 
   1   9   2      232.24      223.25      6.32 o 
   2   9   2       30.67       29.01      3.74 o 
   3   9   2      113.78      104.86      5.23 o 
   4   9   2       52.79       47.88      3.83 o 
   5   9   2       19.93       17.07      2.96 o 
   6   9   2        8.52        9.59      2.47 o 
   7   9   2        0.17        6.71      2.25 o 
   8   9   2       47.86       53.16      6.83 o 
   9   9   2      100.42       94.48      5.62 o 
 -18  10   2        0.78        0.92      4.51 o 
 -17  10   2       18.01       21.78      3.22 o 
 -16  10   2       14.49       13.04      4.31 o 
 -15  10   2       37.14       35.57      3.85 o 
 -14  10   2       69.91       63.38      4.77 o 
 -13  10   2       24.50       23.53      2.99 o 
 -12  10   2        6.25        6.55      2.16 o 
 -11  10   2       25.45       20.38      4.01 o 
 -10  10   2       52.91       46.25      2.55 o 
  -9  10   2       62.29       62.88      4.17 o 
  -8  10   2      199.57      199.31      9.66 o 
  -7  10   2      630.98      605.34     17.88 o 
  -6  10   2      182.15      161.75      5.86 o 
  -5  10   2       13.15        7.99      2.73 o 
  -4  10   2       16.11       17.93      3.26 o 
  -3  10   2      140.02      136.77      7.76 o 
  -2  10   2      113.08      108.22      3.67 o 
  -1  10   2      114.18      117.36      3.56 o 
   0  10   2      177.59      175.37      5.46 o 
   1  10   2       47.08       40.14      4.66 o 
   2  10   2      113.05      110.55      5.45 o 
   3  10   2      123.39      122.40      5.97 o 
   4  10   2       47.92       47.58      3.96 o 
   5  10   2       27.28       31.11      3.49 o 
   6  10   2        0.76        0.44      2.11 o 
   7  10   2        8.23        5.03      2.18 o 
   8  10   2        7.26        5.90      2.75 o 
 -17  11   2        3.89        3.52      1.85 o 
 -16  11   2        1.85        2.37      1.44 o 
 -15  11   2       31.77       33.53      2.68 o 
 -14  11   2      110.65      104.65      4.37 o 
 -13  11   2       63.00       56.40      4.94 o 
 -12  11   2      150.93      144.15      4.65 o 
 -11  11   2       18.11       16.45      1.91 o 
 -10  11   2       29.57       32.13      3.59 o 
  -9  11   2      117.13      108.86      3.84 o 
  -8  11   2      218.51      213.73      5.11 o 
  -7  11   2       79.82       68.52      3.21 o 
  -6  11   2      250.87      237.12     10.79 o 
  -5  11   2       99.03      102.22      7.02 o 
  -4  11   2      315.16      316.05     12.63 o 
  -3  11   2       81.28       89.03      6.56 o 
  -2  11   2      277.69      249.83     11.41 o 
  -1  11   2       89.15       82.37      6.18 o 
   0  11   2       66.68       60.24      5.54 o 
   1  11   2       23.76       19.74      2.57 o 
   2  11   2       41.36       38.20      3.55 o 
   3  11   2       25.57       24.12      3.12 o 
   4  11   2       34.55       37.66      4.54 o 
   5  11   2       34.79       37.27      4.26 o 
   6  11   2       14.81       14.74      2.79 o 
 -17  12   2        0.07        0.94      1.50 o 
 -16  12   2       13.18       12.02      1.97 o 
 -15  12   2       96.41       98.51      6.13 o 
 -14  12   2        6.11        5.54      2.13 o 
 -13  12   2       41.07       45.12      2.80 o 
 -12  12   2       73.18       67.75      3.24 o 
 -11  12   2      108.97      100.57      3.70 o 
 -10  12   2       67.92       65.45      3.10 o 
  -9  12   2      351.53      349.70      8.79 o 
  -8  12   2      423.82      418.96     15.42 o 
  -7  12   2      120.23      118.83      7.87 o 
  -6  12   2        9.15        7.48      2.69 o 
  -5  12   2      339.94      315.69     13.08 o 
  -4  12   2      489.83      442.91     15.92 o 
  -3  12   2       62.90       64.83      5.99 o 
  -2  12   2      543.40      523.71     12.19 o 
  -1  12   2       52.92       59.71      5.62 o 
   0  12   2       45.49       36.22      4.94 o 
   1  12   2        4.88        5.74      1.95 o 
   2  12   2        6.65        8.72      2.26 o 
   3  12   2       14.35       20.64      3.11 o 
   4  12   2        1.21        2.36      2.83 o 
   5  12   2       24.31       30.62      9.69 o 
 -17  13   2        8.79        6.58      3.40 o 
 -16  13   2        1.85        4.29      2.43 o 
 -15  13   2       25.47       26.21      3.49 o 
 -14  13   2       16.51       19.65      3.00 o 
 -13  13   2        1.34        2.10      1.73 o 
 -12  13   2        7.61        6.70      1.95 o 
 -11  13   2       20.12       17.75      3.69 o 
 -10  13   2       20.75       25.08      4.32 o 
  -9  13   2        4.17        6.53      2.86 o 
  -8  13   2       44.74       50.24      5.42 o 
  -7  13   2        2.38        1.89      2.39 o 
  -6  13   2       25.86       27.03      4.22 o 
  -5  13   2       34.07       40.15      5.09 o 
  -4  13   2      130.17      115.43      8.27 o 
  -3  13   2      222.91      205.29     11.09 o 
  -2  13   2      160.92      166.64      9.31 o 
  -1  13   2        9.14       10.24      3.02 o 
   0  13   2       20.26       21.85      4.21 o 
   1  13   2       32.68       36.98      3.68 o 
   2  13   2       43.62       41.67      4.05 o 
   3  13   2       15.50       15.42      2.90 o 
   4  13   2       16.22       25.03      8.61 o 
 -16  14   2       56.58       64.50      7.01 o 
 -15  14   2       28.09       32.40      3.74 o 
 -14  14   2       15.56       20.70      7.07 o 
 -13  14   2       11.31       10.77      2.44 o 
 -12  14   2        8.35        7.32      2.92 o 
 -11  14   2        7.56        5.35      3.00 o 
 -10  14   2       24.88       26.49      4.36 o 
  -9  14   2       37.98       43.74      5.35 o 
  -8  14   2        3.64        3.05      2.35 o 
  -7  14   2       37.47       39.18      5.07 o 
  -6  14   2       65.10       71.19      6.64 o 
  -5  14   2       20.13       19.16      3.66 o 
  -4  14   2      140.94      140.56      9.41 o 
  -2  14   2        6.06        8.49      2.78 o 
  -1  14   2       18.72       21.95      4.09 o 
   0  14   2       17.70       26.03      3.28 o 
   1  14   2       19.56       23.76      4.85 o 
   2  14   2        3.32        8.18      2.57 o 
 -16  15   2       21.59       16.15      4.09 o 
 -15  15   2       11.89       13.21      3.05 o 
 -14  15   2        0.30        1.95      2.80 o 
 -13  15   2        4.06        0.08      2.34 o 
 -12  15   2        6.77        8.24      3.13 o 
 -11  15   2       22.92       18.42      3.86 o 
 -10  15   2       22.06       27.88      4.59 o 
  -9  15   2       61.10       59.85      6.36 o 
  -8  15   2       19.03       21.03      4.20 o 
  -7  15   2        2.77       10.96      3.49 o 
  -6  15   2        5.26        6.69      3.56 o 
  -5  15   2        9.50        6.18      3.19 o 
  -3  15   2       55.83       47.66      5.69 o 
  -2  15   2        0.48        5.24      3.06 o 
  -1  15   2        0.78        1.05      2.31 o 
   0  15   2        1.75        4.82      3.29 o 
   1  15   2       10.12       12.55      2.79 o 
 -15  16   2       44.71       46.18      6.25 o 
 -14  16   2       29.65       26.55      4.76 o 
 -13  16   2        7.87        9.37      3.31 o 
 -12  16   2       12.47       10.38      3.48 o 
 -11  16   2       37.22       46.02      5.88 o 
 -10  16   2       15.17       28.76      4.76 o 
  -9  16   2        2.93        6.39      3.16 o 
  -8  16   2        2.16        2.22      2.61 o 
  -7  16   2        8.82       14.67      3.84 o 
  -6  16   2       13.90       16.66      4.10 o 
  -3  16   2       11.68       11.43      3.69 o 
  -2  16   2        9.41        5.06      2.97 o 
  -1  16   2       17.38       17.90      3.85 o 
 -13  17   2        5.73       11.68      4.01 o 
 -12  17   2       21.09       20.43      4.35 o 
 -11  17   2       26.42       42.57      6.03 o 
 -10  17   2       20.06       31.66      5.34 o 
  -9  17   2       29.20       49.94      6.27 o 
  -8  17   2        2.46        8.18      3.62 o 
  -7  17   2        1.27        2.35      2.54 o 
  -4  17   2        2.82        7.89      3.14 o 
   0   0   3      140.85      124.75      5.32 o 
  -1   1   3      262.05      288.64      3.84 o 
   0   1   3       44.10       48.07      1.65 o 
   1   1   3      428.11      448.19      5.76 o 
  -3   2   3      314.42      282.29      4.33 o 
  -2   2   3      363.57      389.43      5.17 o 
  -1   2   3      902.17     1000.58     10.03 o 
   0   2   3      823.59      838.67     11.32 o 
   1   2   3      210.03      210.38      3.68 o 
   2   2   3      284.35      295.07      6.78 o 
  -5   3   3       29.29       24.47      1.34 o 
  -4   3   3       58.27       56.77      1.83 o 
  -3   3   3       59.93       60.67      1.81 o 
  -2   3   3        7.27        7.05      0.82 o 
  -1   3   3       55.57       47.80      1.72 o 
   0   3   3      218.53      221.65      3.21 o 
   1   3   3      312.16      306.21      4.18 o 
   2   3   3       15.35       15.16      1.14 o 
   3   3   3      196.71      184.98      3.76 o 
  -7   4   3      302.16      296.51      5.03 o 
  -6   4   3      291.07      306.78      4.92 o 
  -5   4   3      127.63      136.10      2.63 o 
  -4   4   3      100.71       96.94      2.26 o 
  -3   4   3       69.77       68.64      1.97 o 
  -2   4   3      219.77      226.86      5.07 o 
  -1   4   3      131.76      126.67      2.33 o 
   0   4   3      131.05      140.97      2.97 o 
   1   4   3      353.94      370.11      5.36 o 
   2   4   3      217.84      213.48      4.49 o 
   3   4   3       27.22       29.92      1.58 o 
   4   4   3      541.68      517.41      8.75 o 
  -9   5   3      136.70      133.14      5.63 o 
  -8   5   3      107.68      103.91      4.85 o 
  -7   5   3      499.97      469.27     10.49 o 
  -6   5   3      462.59      460.86     10.01 o 
  -5   5   3       34.37       36.40      2.30 o 
  -4   5   3      136.06      148.38      4.45 o 
  -3   5   3        4.83        2.84      1.05 o 
  -2   5   3       64.96       74.41      2.15 o 
  -1   5   3       43.04       37.81      1.21 o 
   0   5   3       65.66       70.58      1.83 o 
   1   5   3       54.28       51.05      1.58 o 
   2   5   3      161.09      169.10      3.12 o 
   3   5   3      560.06      539.19      8.46 o 
   4   5   3      404.79      380.89      9.15 o 
   5   5   3      267.29      268.74      8.33 o 
 -11   6   3       15.49       13.32      2.28 o 
 -10   6   3       58.24       53.87      3.86 o 
  -9   6   3      346.79      327.41      9.16 o 
  -8   6   3      276.25      258.06      7.76 o 
  -7   6   3       93.05       93.06      4.50 o 
  -6   6   3       14.18       14.63      1.63 o 
  -5   6   3      212.97      211.53      5.58 o 
  -4   6   3      155.95      154.12      3.56 o 
  -3   6   3      137.75      125.03      3.01 o 
  -2   6   3      688.72      706.69      8.95 o 
  -1   6   3       32.83       31.40      1.06 o 
   0   6   3      338.76      334.94      4.62 o 
   1   6   3      104.74      104.07      2.33 o 
   2   6   3       94.46       90.22      2.32 o 
   3   6   3       64.41       56.57      3.36 o 
   4   6   3      185.02      168.62      6.48 o 
   5   6   3       15.03       16.04      2.57 o 
   6   6   3      118.87      113.82      6.55 o 
 -13   7   3      136.63      120.96      6.30 o 
 -12   7   3       22.10       13.79      2.51 o 
 -11   7   3       74.18       72.02      5.08 o 
 -10   7   3      157.80      152.80      9.00 o 
  -9   7   3      743.85      701.64     14.39 o 
  -8   7   3      414.21      403.02     10.10 o 
  -7   7   3      309.08      306.45     11.94 o 
  -6   7   3      120.67      114.47      4.06 o 
  -5   7   3       82.01       70.70      2.78 o 
  -4   7   3       32.23       33.26      1.47 o 
  -3   7   3       89.73       94.88      2.57 o 
  -2   7   3       45.50       47.58      1.85 o 
  -1   7   3      304.46      319.13      6.49 o 
   0   7   3      109.48      108.55      2.79 o 
   1   7   3      101.02       93.68      2.37 o 
   2   7   3       11.88       11.01      1.37 o 
   3   7   3       85.89       82.93      3.41 o 
   4   7   3       77.62       67.22      4.28 o 
   5   7   3      138.23      123.80      6.01 o 
   6   7   3        1.94        3.02      1.98 o 
   7   7   3       15.72       17.28      2.91 o 
 -15   8   3       47.12       50.75      4.53 o 
 -14   8   3        3.72        4.16      1.86 o 
 -13   8   3       13.83       11.47      2.63 o 
 -12   8   3       26.19       22.45      4.04 o 
 -11   8   3        8.34       11.35      2.46 o 
 -10   8   3      129.21      122.34      5.80 o 
  -9   8   3      130.70      124.03      8.10 o 
  -8   8   3      222.87      210.27      3.91 o 
  -7   8   3      399.27      366.03      7.76 o 
  -6   8   3       40.55       38.70      1.78 o 
  -5   8   3       56.97       48.52      1.77 o 
  -4   8   3       39.34       37.19      1.61 o 
  -3   8   3       31.55       33.05      1.53 o 
  -2   8   3       88.54       83.43      4.63 o 
  -1   8   3      113.09      111.02      4.64 o 
   0   8   3       92.10       89.10      3.32 o 
   1   8   3        9.11        7.37      1.08 o 
   2   8   3       99.99       89.20      3.41 o 
   3   8   3       80.72       75.93      5.52 o 
   4   8   3        3.92        7.43      2.22 o 
   5   8   3       22.72       23.46      3.04 o 
   6   8   3       38.39       35.54      6.49 o 
   7   8   3       23.75       32.29      3.69 o 
   8   8   3       25.77       27.05      3.67 o 
 -17   9   3        3.34        2.58      2.29 o 
 -16   9   3      101.98      107.40      6.58 o 
 -15   9   3        0.55        1.32      3.24 o 
 -14   9   3       13.22       14.03      2.81 o 
 -13   9   3       17.48       17.47      5.24 o 
 -12   9   3       83.46       91.07      7.45 o 
 -11   9   3        1.27        3.02      1.84 o 
 -10   9   3       41.17       41.08      3.57 o 
  -9   9   3      123.17      122.31      7.30 o 
  -8   9   3      235.65      216.38      4.11 o 
  -7   9   3      302.48      279.37      9.96 o 
  -6   9   3      311.00      285.21      7.03 o 
  -5   9   3      104.16       97.29      2.61 o 
  -4   9   3       57.19       57.68      1.94 o 
  -3   9   3       64.54       59.21      1.91 o 
  -2   9   3       43.48       43.44      1.65 o 
  -1   9   3       30.84       27.47      1.59 o 
   0   9   3      112.27      120.22      5.14 o 
   1   9   3       39.72       37.69      2.93 o 
   2   9   3       62.08       51.44      3.86 o 
   3   9   3       10.14       11.76      2.50 o 
   4   9   3       54.96       58.02      7.30 o 
   5   9   3       48.48       60.25      4.59 o 
   6   9   3        2.60        3.05      2.24 o 
   7   9   3       32.21       29.82      7.89 o 
   8   9   3        1.30        1.92      2.11 o 
 -17  10   3       22.28       37.26      5.56 o 
 -16  10   3        2.78        4.05      2.47 o 
 -15  10   3        0.70        0.37      1.98 o 
 -14  10   3        0.40        3.36      3.62 o 
 -13  10   3       29.24       36.11      4.51 o 
 -12  10   3        9.92       13.22      2.82 o 
 -11  10   3       17.82       19.31      2.79 o 
 -10  10   3      192.66      180.59      7.31 o 
  -9  10   3       79.94       78.99      6.69 o 
  -8  10   3      211.30      191.39      8.21 o 
  -7  10   3       44.96       40.55      2.30 o 
  -6  10   3      168.31      152.22      4.96 o 
  -5  10   3       28.56       29.31      2.21 o 
  -4  10   3        8.35        6.60      1.33 o 
  -3  10   3      147.04      132.66      5.02 o 
  -2  10   3       16.78       16.76      2.11 o 
  -1  10   3      123.78      109.26      4.92 o 
   0  10   3       45.43       40.34      3.26 o 
   1  10   3       52.67       58.73      4.10 o 
   2  10   3       14.58       21.47      3.25 o 
   3  10   3        9.59        9.36      2.42 o 
   4  10   3        9.67        7.38      2.42 o 
   5  10   3       11.69       10.02      2.50 o 
   6  10   3        3.29        2.47      2.04 o 
   7  10   3       59.09       55.72      5.05 o 
 -17  11   3        2.20        0.41      2.54 o 
 -16  11   3       15.23       13.09      2.99 o 
 -15  11   3       15.77       15.15      2.99 o 
 -14  11   3       24.81       33.27      3.96 o 
 -13  11   3       16.61       16.18      2.69 o 
 -12  11   3        9.67       12.59      2.70 o 
 -11  11   3        9.00        7.57      2.86 o 
 -10  11   3      113.30      109.79      8.10 o 
  -9  11   3       61.40       65.48      6.21 o 
  -8  11   3      111.85      103.24      7.62 o 
  -7  11   3       53.31       48.45      5.25 o 
  -6  11   3       10.49       12.56      3.52 o 
  -5  11   3       79.78       76.20      3.81 o 
  -4  11   3       36.29       33.13      2.66 o 
  -3  11   3      123.74      115.61      6.47 o 
  -2  11   3      127.25      123.58      5.35 o 
  -1  11   3       68.77       66.70      4.13 o 
   0  11   3       23.98       25.46      3.98 o 
   1  11   3       24.77       25.01      3.06 o 
   2  11   3       39.23       41.76      3.87 o 
   3  11   3       47.10       47.84      5.32 o 
   4  11   3        4.42        1.62      1.92 o 
   5  11   3       27.08       28.98      3.70 o 
   6  11   3        2.77        3.15      4.98 o 
 -16  12   3        2.74        6.57      2.22 o 
 -15  12   3        0.12        0.34      2.52 o 
 -14  12   3       27.16       32.19      3.95 o 
 -13  12   3       15.80       17.06      3.05 o 
 -12  12   3       33.50       30.49      4.82 o 
 -11  12   3       19.54       17.24      3.85 o 
 -10  12   3       24.54       17.92      3.81 o 
  -9  12   3        0.19       -0.56      2.41 o 
  -8  12   3       26.03       26.72      4.34 o 
  -7  12   3        0.31        1.82      2.63 o 
  -6  12   3        4.10        2.85      2.65 o 
  -5  12   3       11.27       16.18      2.61 o 
  -4  12   3        3.08        6.76      3.54 o 
  -3  12   3      131.82      121.43      5.40 o 
  -2  12   3       13.05       12.19      2.15 o 
  -1  12   3       10.68       10.78      2.31 o 
   0  12   3       50.40       46.32      4.08 o 
   1  12   3        7.87       10.33      2.51 o 
   2  12   3       53.65       52.91      4.43 o 
   3  12   3        0.11        1.35      1.99 o 
   4  12   3        9.19       15.23      3.07 o 
 -16  13   3       27.15       26.21      5.19 o 
 -15  13   3       13.72       15.96      3.32 o 
 -14  13   3        3.01        8.34      2.61 o 
 -13  13   3       12.45       16.93      4.18 o 
 -12  13   3       15.83       21.03      4.21 o 
 -11  13   3        1.73        9.41      3.45 o 
 -10  13   3       65.87       57.78      6.25 o 
  -9  13   3       42.78       44.53      5.45 o 
  -8  13   3       50.04       49.38      6.00 o 
  -7  13   3       56.12       56.94      6.01 o 
  -6  13   3        5.62        8.38      1.77 o 
  -5  13   3       26.25       23.24      2.45 o 
  -4  13   3       65.77       61.40      3.97 o 
  -3  13   3      168.73      160.70      6.56 o 
  -2  13   3       30.45       30.07      7.88 o 
  -1  13   3      122.05      122.23      8.28 o 
   0  13   3       26.14       33.25      3.56 o 
   1  13   3       12.00       13.26      2.76 o 
   2  13   3       39.24       46.90      4.35 o 
   3  13   3       12.52       11.80      2.64 o 
 -15  14   3       23.66       31.92      5.34 o 
 -14  14   3       25.29       28.26      5.07 o 
 -13  14   3       16.43       16.42      4.23 o 
 -12  14   3       55.03       51.46      6.20 o 
 -11  14   3       23.58       23.83      4.63 o 
 -10  14   3       36.79       39.64      5.46 o 
  -9  14   3        4.13        7.47      3.29 o 
  -8  14   3        6.34        5.41      2.98 o 
  -7  14   3       13.70       13.78      3.78 o 
  -6  14   3       48.12       53.69      6.23 o 
  -5  14   3      173.02      167.60      7.97 o 
  -4  14   3       67.71       56.52      5.35 o 
  -3  14   3      355.91      330.62     10.10 o 
  -2  14   3       30.82       34.66      4.79 o 
  -1  14   3       52.57       52.15      5.82 o 
   0  14   3       14.06       13.24      2.94 o 
   1  14   3        8.49       12.85      4.29 o 
 -14  15   3       14.62       17.54      4.49 o 
 -13  15   3        5.52        1.76      2.49 o 
 -12  15   3        8.57       10.12      3.54 o 
 -11  15   3       29.02       32.97      5.56 o 
 -10  15   3        7.41        8.09      3.69 o 
  -9  15   3       39.77       54.34      6.51 o 
  -8  15   3       23.29       35.75      5.28 o 
  -7  15   3        7.35        8.29      3.11 o 
  -6  15   3       43.67       44.04      5.99 o 
  -5  15   3       79.25       89.92      8.18 o 
  -4  15   3       75.64       75.74      7.58 o 
  -3  15   3       24.35       27.47      4.08 o 
  -2  15   3        3.68        4.15      2.80 o 
  -1  15   3       29.55       29.59      4.02 o 
   0  15   3       16.03        8.91      3.16 o 
 -12  16   3       10.32        6.81      3.21 o 
 -11  16   3       20.17       22.74      4.79 o 
 -10  16   3       11.82       17.47      4.25 o 
  -9  16   3       38.47       37.16      5.81 o 
  -8  16   3       52.28       68.57      7.18 o 
  -7  16   3        7.21       17.60      4.31 o 
  -6  16   3       70.69       60.96      7.08 o 
  -5  16   3       89.26       97.97      8.81 o 
  -1   1   4      480.23      491.87      7.71 o 
   0   1   4       60.17       59.09      2.42 o 
   1   1   4       19.04       17.97      1.52 o 
  -3   2   4      102.58      103.40      3.24 o 
  -2   2   4       69.76       75.37      2.74 o 
  -1   2   4      250.87      263.84      5.27 o 
   0   2   4       11.31       14.03      1.37 o 
   1   2   4      121.68      121.66      3.98 o 
   2   2   4       98.12       93.11      3.90 o 
  -5   3   4       28.39       30.74      2.31 o 
  -4   3   4      400.04      396.83     10.39 o 
  -3   3   4       24.00       29.16      2.07 o 
  -2   3   4        1.32        1.33      0.84 o 
  -1   3   4      129.22      118.78      3.36 o 
   0   3   4       48.62       48.92      2.18 o 
   1   3   4        7.50        8.06      1.12 o 
   2   3   4       39.47       40.34      2.73 o 
   3   3   4       25.35       24.24      4.03 o 
  -7   4   4      333.67      323.20      6.66 o 
  -6   4   4      483.63      475.37     11.18 o 
  -5   4   4      288.93      300.85      7.00 o 
  -4   4   4       40.59       40.10      3.17 o 
  -3   4   4       28.36       29.87      1.94 o 
  -2   4   4      279.36      264.34      5.89 o 
  -1   4   4      134.95      132.24      3.03 o 
   0   4   4       74.08       68.36      2.73 o 
   1   4   4       27.91       26.12      2.40 o 
   2   4   4       14.19       16.30      1.66 o 
   3   4   4      153.84      147.52      5.01 o 
   4   4   4      145.08      145.05      4.48 o 
  -9   5   4       69.68       66.14      4.30 o 
  -8   5   4      167.85      155.61      6.27 o 
  -7   5   4      691.31      697.25     23.87 o 
  -6   5   4      184.02      184.64      5.24 o 
  -5   5   4       54.47       53.35      2.54 o 
  -4   5   4       73.79       72.21      3.59 o 
  -3   5   4      163.87      168.27      5.14 o 
  -2   5   4       61.74       61.63      2.05 o 
  -1   5   4      119.86      107.68      3.26 o 
   0   5   4       37.39       38.31      1.47 o 
   1   5   4      437.86      420.94      7.73 o 
   2   5   4       11.43        9.72      1.87 o 
   3   5   4       97.85       86.67      4.52 o 
   4   5   4       77.56       70.19      4.31 o 
   5   5   4       98.53       89.17      5.03 o 
 -11   6   4       10.84        8.92      2.37 o 
 -10   6   4      256.58      244.65      8.51 o 
  -9   6   4        7.24        9.01      2.20 o 
  -8   6   4      467.69      429.11     15.75 o 
  -7   6   4       67.59       62.75      5.68 o 
  -6   6   4      316.62      322.61     12.78 o 
  -5   6   4       29.25       25.17      3.80 o 
  -4   6   4       29.73       28.13      5.45 o 
  -3   6   4      214.57      192.69     11.07 o 
  -2   6   4       22.52       22.64      2.34 o 
  -1   6   4       55.42       52.68      1.51 o 
   0   6   4       28.16       26.85      1.08 o 
   1   6   4       95.19       87.95      2.89 o 
   2   6   4      100.82       97.83      3.02 o 
   3   6   4      121.89      114.10      4.28 o 
   4   6   4       10.87       10.24      2.57 o 
   5   6   4       80.85       76.38      4.93 o 
   6   6   4       29.70       33.78      3.62 o 
 -13   7   4       44.22       57.82      8.30 o 
 -12   7   4       21.03       28.70      4.25 o 
 -11   7   4       93.81       92.28      5.48 o 
 -10   7   4       20.39       16.95      3.81 o 
  -9   7   4       59.75       57.78      6.01 o 
  -8   7   4       26.84       27.97      4.18 o 
  -7   7   4      172.14      151.68      8.91 o 
  -6   7   4      222.00      212.55     10.40 o 
  -5   7   4       10.94        8.18      1.51 o 
  -4   7   4       18.70       21.19      3.49 o 
  -3   7   4       52.41       50.57      1.93 o 
  -2   7   4       11.19       13.12      1.22 o 
  -1   7   4       38.90       33.65      1.94 o 
   0   7   4       24.91       25.71      2.16 o 
   1   7   4       34.57       36.60      1.89 o 
   2   7   4      107.34      107.71      4.18 o 
   3   7   4       22.37       24.12      2.28 o 
   4   7   4       49.64       48.65      3.89 o 
   5   7   4       37.97       38.29      8.50 o 
   6   7   4       25.38       31.19      5.91 o 
   7   7   4        3.78       10.62      3.00 o 
 -15   8   4       16.94       18.22      3.11 o 
 -14   8   4       36.22       38.53      4.58 o 
 -13   8   4       48.77       52.88      6.01 o 
 -12   8   4       11.89       14.39      3.77 o 
 -11   8   4      174.10      159.86      9.21 o 
 -10   8   4      277.77      272.50     13.45 o 
  -9   8   4       77.40       68.39      6.47 o 
  -8   8   4      219.46      223.64     11.28 o 
  -7   8   4       12.78       16.54      3.65 o 
  -6   8   4      289.81      262.06      7.03 o 
  -5   8   4       58.60       52.32      6.49 o 
  -4   8   4       66.90       59.01      5.24 o 
  -3   8   4      154.24      145.85      6.77 o 
  -2   8   4        7.85        3.09      0.72 o 
  -1   8   4       13.57       17.84      2.52 o 
   0   8   4       49.38       50.92      2.86 o 
   1   8   4       29.96       35.93      2.57 o 
   2   8   4      117.41      111.69      4.49 o 
   3   8   4       58.23       63.04      4.41 o 
   4   8   4        3.29        7.52      2.31 o 
   5   8   4       18.98       23.54      3.19 o 
   6   8   4        7.10        3.72      5.25 o 
   7   8   4        9.76       10.91      2.83 o 
   8   8   4       50.41       71.23      8.15 o 
 -16   9   4        6.78       15.88      4.57 o 
 -15   9   4        0.88        5.78      2.50 o 
 -14   9   4      154.27      162.55      7.97 o 
 -13   9   4        8.40       21.24      7.99 o 
 -12   9   4       86.18       78.85      5.31 o 
 -11   9   4      101.11       96.45      5.69 o 
 -10   9   4       94.53       86.61      7.47 o 
  -9   9   4        9.78        6.66      2.99 o 
  -8   9   4       26.29       27.89      4.42 o 
  -7   9   4       37.97       38.00      4.91 o 
  -6   9   4       18.71       20.08      3.77 o 
  -5   9   4       58.15       58.63      5.74 o 
  -4   9   4      230.34      207.29      5.62 o 
  -3   9   4       91.12       92.76      3.94 o 
  -2   9   4       82.42       89.82      4.10 o 
  -1   9   4        4.57        4.14      1.42 o 
   0   9   4        1.06        2.47      1.89 o 
   1   9   4       66.66       64.76      3.47 o 
   2   9   4       98.76       90.62      5.17 o 
   3   9   4       32.64       36.36      3.62 o 
   4   9   4       10.77        8.50      2.34 o 
   5   9   4        0.18        2.95      3.05 o 
   6   9   4        4.01        2.60      2.17 o 
   7   9   4        2.93        6.58      3.97 o 
 -15  10   4       19.63       25.98      3.87 o 
 -14  10   4       19.01       19.33      3.19 o 
 -13  10   4        5.81        9.25      3.20 o 
 -12  10   4       25.73       27.52      3.42 o 
 -11  10   4       74.26       77.67      7.28 o 
 -10  10   4       80.57       86.62      7.49 o 
  -9  10   4       47.91       45.25      5.58 o 
  -8  10   4       26.26       26.22      4.51 o 
  -7  10   4       42.98       41.65      5.39 o 
  -6  10   4       37.93       38.86      4.91 o 
  -5  10   4        7.81       10.99      2.94 o 
  -4  10   4       14.81       18.93      1.95 o 
  -3  10   4       16.72       23.02      2.88 o 
  -2  10   4       65.14       64.42      3.74 o 
  -1  10   4       24.91       22.67      2.52 o 
   0  10   4       18.03       26.79      3.29 o 
   1  10   4        7.49        9.06      1.77 o 
   2  10   4        2.00        5.27      2.16 o 
   3  10   4        8.71       12.28      2.71 o 
   4  10   4        8.35       11.43      2.58 o 
   5  10   4       15.87       13.25      2.85 o 
 -15  11   4        2.79        4.06      2.32 o 
 -14  11   4       11.96       18.07      3.27 o 
 -13  11   4       35.16       43.09      6.11 o 
 -12  11   4      115.34      120.60      9.31 o 
 -11  11   4        0.73        9.90      3.48 o 
 -10  11   4        0.58        7.66      3.22 o 
  -9  11   4        2.43        0.52      2.54 o 
  -8  11   4       77.43       81.93      7.40 o 
  -7  11   4       88.78       83.71      7.35 o 
  -6  11   4       80.73       71.27      6.69 o 
  -5  11   4       33.42       25.00      4.28 o 
  -4  11   4       46.15       44.62      5.40 o 
  -3  11   4       88.70       85.90      4.30 o 
  -2  11   4       28.46       27.11      2.95 o 
  -1  11   4        7.77        8.81      1.72 o 
   0  11   4        7.46        8.46      1.81 o 
   1  11   4        2.48        6.36      2.13 o 
   2  11   4       13.14       17.25      2.84 o 
   3  11   4       12.08       18.91      3.01 o 
   4  11   4       45.41       50.26      4.71 o 
 -14  12   4       14.59       31.91      5.56 o 
 -13  12   4       12.39       13.08      4.35 o 
 -12  12   4       78.14       82.74      7.90 o 
 -11  12   4        5.26        9.98      3.75 o 
 -10  12   4        7.81        6.81      3.41 o 
  -9  12   4       22.62       19.32      4.35 o 
  -8  12   4       24.46       26.17      4.59 o 
  -7  12   4       21.71       21.11      4.27 o 
  -6  12   4        2.72        7.11      3.14 o 
  -5  12   4        6.23       10.78      3.26 o 
  -4  12   4        4.68       11.25      3.42 o 
  -3  12   4       10.71       20.11      4.22 o 
  -2  12   4        4.85        6.27      2.72 o 
  -1  12   4       13.45       14.87      3.44 o 
   0  12   4       19.48       21.41      2.98 o 
   1  12   4        0.66        3.33      2.01 o 
   2  12   4        1.03        9.15      2.59 o 
   3  12   4       42.43       44.80      5.87 o 
 -13  13   4        9.63       16.62      4.42 o 
 -12  13   4       12.41       15.06      4.26 o 
 -11  13   4       18.16       27.83      5.01 o 
 -10  13   4       78.55       80.15      7.75 o 
  -9  13   4        5.57        7.33      3.21 o 
  -8  13   4       18.98       33.37      5.22 o 
  -7  13   4        0.13        2.14      2.85 o 
  -6  13   4       26.21       24.07      4.79 o 
  -5  13   4       14.56       14.49      3.53 o 
  -4  13   4        3.32        3.91      2.99 o 
  -3  13   4       28.42       26.91      4.74 o 
  -2  13   4       25.21       32.98      5.30 o 
  -1  13   4       24.38       22.85      3.25 o 
   0  13   4       44.16       44.85      6.26 o 
 -12  14   4       16.81       31.43      5.25 o 
 -11  14   4        2.98        7.98      3.60 o 
 -10  14   4       26.94       24.58      4.81 o 
  -9  14   4       37.68       49.44      6.51 o 
  -8  14   4       25.00       26.95      4.99 o 
  -7  14   4        9.37       13.26      3.82 o 
  -6  14   4       11.15       14.04      4.12 o 
  -5  14   4       41.33       50.24      6.30 o 
  -4  14   4        2.49        3.76      3.14 o 
  -3  14   4       47.89       47.40      6.17 o 
  -2  14   4       62.17       65.17      7.03 o 
 -10  15   4       14.73       14.13      4.23 o 
  -9  15   4        2.97        7.39      3.53 o 
  -8  15   4       39.79       52.26      6.73 o 
  -7  15   4        1.33       -1.66      3.01 o 
  -6  15   4      116.91      148.62     10.77 o 
  -5  15   4       48.25       51.00      6.72 o 
  -4  15   4       21.04       14.11      3.82 o 
  -1   1   5       31.03       37.24      2.22 o 
   0   1   5        4.93        3.56      1.11 o 
   1   1   5       55.01       59.07      2.75 o 
  -3   2   5      190.80      193.61      7.16 o 
  -2   2   5      379.81      383.00      7.30 o 
  -1   2   5       42.16       43.92      2.37 o 
   0   2   5      129.07      134.93      4.11 o 
   1   2   5       30.99       29.89      2.00 o 
   2   2   5        6.80        8.43      1.33 o 
  -5   3   5       68.11       63.83      2.90 o 
  -4   3   5       65.18       72.77      3.04 o 
  -3   3   5        4.66        6.30      1.60 o 
  -2   3   5        5.36        7.23      1.20 o 
  -1   3   5       77.36       76.20      3.04 o 
   0   3   5       22.99       25.00      1.87 o 
   1   3   5      200.56      206.31      5.16 o 
   2   3   5      217.85      210.47      5.32 o 
   3   3   5      267.96      278.25      7.93 o 
  -7   4   5       76.50       76.00      4.13 o 
  -6   4   5       55.69       59.35      6.92 o 
  -5   4   5      328.25      332.79      8.14 o 
  -4   4   5       91.18       89.79      4.51 o 
  -3   4   5      115.62      118.20      3.74 o 
  -2   4   5       16.87       17.26      2.09 o 
  -1   4   5       52.53       52.22      2.52 o 
   0   4   5       31.48       33.36      2.10 o 
   1   4   5       81.83       88.71      3.37 o 
   2   4   5      219.30      217.48      5.50 o 
   3   4   5      273.94      285.13     18.37 o 
   4   4   5        7.32       10.60      1.95 o 
  -9   5   5       12.19       15.08      3.89 o 
  -8   5   5       34.99       36.97      2.89 o 
  -7   5   5       60.67       58.31      3.39 o 
  -6   5   5      621.53      629.12     21.21 o 
  -5   5   5       69.73       76.19      3.44 o 
  -4   5   5       45.36       45.25      2.55 o 
  -3   5   5      157.11      153.26      4.07 o 
  -2   5   5       85.51       76.73      3.13 o 
  -1   5   5        5.09        5.00      1.03 o 
   0   5   5       45.95       43.51      2.31 o 
   1   5   5      111.05      111.30      3.77 o 
   2   5   5       80.36       77.55      4.41 o 
   3   5   5       52.14       57.65      7.94 o 
   4   5   5       22.93       24.10      2.64 o 
   5   5   5        5.66       13.27      4.16 o 
 -11   6   5       15.10       14.46      2.76 o 
 -10   6   5        2.18        3.89      2.70 o 
  -9   6   5       31.41       29.27      4.83 o 
  -8   6   5      104.02      103.94      8.21 o 
  -7   6   5      176.89      170.56     10.23 o 
  -6   6   5       41.12       46.33      5.33 o 
  -5   6   5      236.10      230.40     11.35 o 
  -4   6   5       45.94       43.01      4.95 o 
  -3   6   5       97.28       89.91      4.86 o 
  -2   6   5      111.71      107.85      5.24 o 
  -1   6   5        7.70        2.17      2.44 o 
   0   6   5        5.99        8.85      2.04 o 
   1   6   5       43.90       44.71      7.25 o 
   2   6   5       13.22       13.26      2.24 o 
   3   6   5        3.29        3.85      1.43 o 
   4   6   5       48.81       40.73      3.80 o 
   5   6   5       30.33       31.85      3.56 o 
   6   6   5       14.93       14.80      2.77 o 
 -13   7   5        0.13        0.11      1.89 o 
 -12   7   5       19.29       16.00      3.01 o 
 -11   7   5       43.09       39.90      5.75 o 
 -10   7   5        7.60        7.44      3.00 o 
  -9   7   5        6.19        5.76      2.97 o 
  -8   7   5       10.70       19.20      4.03 o 
  -7   7   5        3.13        1.28      2.50 o 
  -6   7   5       30.82       32.70      4.79 o 
  -5   7   5       11.10        7.51      2.96 o 
  -4   7   5       34.09       28.41      4.21 o 
  -3   7   5       34.29       36.84      4.72 o 
  -2   7   5       11.92        9.88      2.99 o 
  -1   7   5        9.37        7.59      3.87 o 
   0   7   5        4.08        5.12      1.87 o 
   1   7   5       18.17       21.12      2.46 o 
   2   7   5       21.73       23.56      2.21 o 
   3   7   5       71.74       69.26      7.41 o 
   4   7   5       14.10       18.23      2.95 o 
   5   7   5       18.30       21.37      3.23 o 
   6   7   5       18.42       10.03      2.51 o 
   7   7   5       28.02       31.25      5.28 o 
 -14   8   5       40.22       51.66      6.91 o 
 -13   8   5        5.27        7.11      3.70 o 
 -12   8   5       26.28       29.81      5.41 o 
 -11   8   5       33.45       28.39      4.94 o 
 -10   8   5        5.66        5.04      3.49 o 
  -9   8   5        4.30        1.53      2.55 o 
  -8   8   5        8.38        6.92      2.91 o 
  -7   8   5       14.94       17.45      4.15 o 
  -6   8   5       15.02       14.31      3.81 o 
  -5   8   5       60.14       51.37      5.67 o 
  -4   8   5        5.03        3.89      2.45 o 
  -3   8   5       20.19       22.30      3.99 o 
  -2   8   5       25.59       30.24      3.23 o 
  -1   8   5       26.94       22.83      2.90 o 
   0   8   5       10.88       14.56      1.89 o 
   1   8   5        1.18        2.56      1.37 o 
   2   8   5       16.66       15.30      3.96 o 
   3   8   5       77.42       78.83      5.23 o 
   4   8   5       41.56       49.62      6.21 o 
   5   8   5       21.10       20.34      4.61 o 
   6   8   5        6.39        6.53      2.77 o 
 -14   9   5       31.52       27.29      5.04 o 
 -13   9   5      134.18      136.14     10.69 o 
 -12   9   5       45.56       53.73      6.82 o 
 -11   9   5       21.22       17.92      4.45 o 
 -10   9   5       24.00       19.53      4.49 o 
  -9   9   5       22.62       23.11      4.48 o 
  -8   9   5        3.24        4.89      2.82 o 
  -7   9   5       12.37       11.69      3.68 o 
  -6   9   5       21.86       17.31      4.06 o 
  -5   9   5       32.18       40.49      5.26 o 
  -4   9   5       22.19       23.02      4.27 o 
  -3   9   5       41.43       39.68      5.20 o 
  -2   9   5       26.23       32.10      3.42 o 
  -1   9   5       50.19       55.00      4.32 o 
   0   9   5       26.64       28.73      3.28 o 
   1   9   5        9.26       14.10      2.56 o 
   2   9   5       27.26       29.78      2.67 o 
   3   9   5       19.95       28.45      3.57 o 
   4   9   5       60.47       69.27      8.62 o 
   5   9   5        3.74        1.60      3.29 o 
 -12  10   5       40.26       35.65      5.75 o 
 -11  10   5       28.71       23.59      4.98 o 
 -10  10   5       10.84       13.07      4.14 o 
  -9  10   5       19.18       25.39      4.91 o 
  -8  10   5       13.15       12.84      3.63 o 
  -7  10   5        1.76        0.69      2.42 o 
  -6  10   5       44.28       41.45      5.51 o 
  -5  10   5       18.04       16.66      3.95 o 
  -4  10   5       15.85       16.43      3.98 o 
  -3  10   5        8.58       15.39      3.76 o 
  -2  10   5       23.47       26.78      3.42 o 
  -1  10   5        5.65       10.27      3.14 o 
   0  10   5       14.03       12.82      4.31 o 
   1  10   5       17.25       19.42      3.46 o 
   2  10   5        5.54        5.41      3.29 o 
 -12  11   5       24.92       10.29      3.58 o 
 -11  11   5       41.42       44.04      6.24 o 
 -10  11   5       53.10       46.90      6.43 o 
  -9  11   5        0.81        1.36      2.23 o 
  -8  11   5       48.38       50.32      6.33 o 
  -7  11   5        8.84        9.23      3.71 o 
  -6  11   5       38.79       48.63      6.06 o 
  -5  11   5       79.13       78.36      7.38 o 
  -4  11   5       22.40       27.11      4.61 o 
  -3  11   5        9.44       15.86      3.78 o 
  -2  11   5       23.13       24.57      3.36 o 
  -1  11   5       14.19       21.34      4.08 o 
   0  11   5       64.11       59.09      4.81 o 
   1  11   5       47.73       52.17      4.61 o 
 -11  12   5       18.54       15.28      4.31 o 
 -10  12   5       15.90       13.27      3.88 o 
  -9  12   5       37.29       39.02      6.14 o 
  -8  12   5       30.82       35.90      5.58 o 
  -7  12   5        6.58        7.76      3.11 o 
  -6  12   5       51.61       47.81      6.21 o 
  -5  12   5       15.34       26.11      5.07 o 
  -4  12   5        7.20        7.06      2.84 o 
  -3  12   5       16.05       24.70      4.52 o 
  -2  12   5       10.21        7.85      2.31 o 
  -1  12   5       26.17       26.13      3.45 o 
   0  12   5       53.30       61.44      6.81 o 
  -9  13   5       19.53       23.92      5.14 o 
  -8  13   5      121.33      130.40     10.20 o 
  -7  13   5       85.25       94.60      8.67 o 
  -6  13   5       40.17       49.07      6.50 o 
  -5  13   5       17.51       20.21      4.58 o 
  -4  13   5        7.83        9.72      3.76 o 
  -3  13   5        1.66        3.04      2.94 o 
  -2  13   5        4.51        7.58      3.59 o 
   0   0   6      107.40      117.68      7.47 o 
  -1   1   6       50.74       55.07      2.88 o 
   0   1   6       39.55       45.97      2.72 o 
   1   1   6       37.50       36.86      3.05 o 
  -3   2   6       41.46       42.28      2.63 o 
  -2   2   6       43.24       39.74      2.77 o 
  -1   2   6       37.14       37.15      2.44 o 
   0   2   6       41.63       44.80      2.67 o 
   1   2   6       33.17       35.24      2.42 o 
   2   2   6       12.05       11.81      1.60 o 
  -5   3   6       25.75       25.70      2.15 o 
  -4   3   6       23.36       24.25      2.08 o 
  -3   3   6       29.28       30.86      2.28 o 
  -2   3   6        8.60       11.08      1.54 o 
  -1   3   6       38.37       37.75      2.47 o 
   0   3   6       46.39       46.75      2.71 o 
   1   3   6      123.95      135.03      4.52 o 
   2   3   6       38.13       40.78      2.62 o 
   3   3   6       66.13       69.03      3.35 o 
  -7   4   6       25.35       25.49      2.80 o 
  -6   4   6       42.82       46.23      7.11 o 
  -5   4   6      100.04      100.24      5.46 o 
  -4   4   6       72.66       66.71      4.33 o 
  -3   4   6        8.66        6.70      1.94 o 
  -2   4   6      155.13      156.15      6.52 o 
  -1   4   6        5.86        9.78      2.18 o 
   0   4   6       60.22       64.34      5.96 o 
   1   4   6       69.35       68.23      4.75 o 
   2   4   6       77.69       78.10      9.30 o 
   3   4   6       22.25       22.41      2.75 o 
   4   4   6       19.89       23.89      4.55 o 
  -9   5   6        1.41        3.33      3.63 o 
  -8   5   6       35.78       36.37      5.54 o 
  -7   5   6        1.71        6.01      1.99 o 
  -6   5   6       18.21       17.99      2.64 o 
  -5   5   6       15.67       17.67      2.71 o 
  -4   5   6       34.54       32.14      3.20 o 
  -3   5   6       97.93      102.00      5.42 o 
  -2   5   6       40.42       38.87      3.50 o 
  -1   5   6       63.87       62.27      4.29 o 
   0   5   6      211.13      207.23      7.73 o 
   1   5   6       39.67       38.78      3.44 o 
   2   5   6       24.33       30.93      3.30 o 
   3   5   6       31.73       32.10      5.10 o 
   4   5   6        2.34       -1.07      2.87 o 
   5   5   6        5.74       14.39      4.52 o 
 -11   6   6       14.15       14.08      4.45 o 
 -10   6   6       14.68       16.50      4.71 o 
  -9   6   6        9.33       13.24      3.74 o 
  -8   6   6       15.77       15.88      3.88 o 
  -7   6   6       81.73       65.33      6.86 o 
  -6   6   6       19.85       16.78      5.16 o 
  -5   6   6       34.55       40.32      4.47 o 
  -4   6   6      110.91      103.87      5.59 o 
  -3   6   6       68.41       71.45      4.72 o 
  -2   6   6      198.07      193.99      7.68 o 
  -1   6   6      117.38      121.29      6.05 o 
   0   6   6      127.77      136.19      9.19 o 
   1   6   6       61.91       72.70      8.07 o 
   2   6   6        5.71       10.47      2.23 o 
   3   6   6       26.95       30.78      4.95 o 
   4   6   6       29.91       30.29      5.40 o 
   5   6   6        5.77        6.47      3.66 o 
 -10   7   6       14.72        9.88      4.00 o 
  -9   7   6       20.79       29.94      5.24 o 
  -8   7   6        2.87        3.30      3.10 o 
  -7   7   6       51.32       42.54      5.72 o 
  -6   7   6       12.24       16.06      4.22 o 
  -5   7   6       10.27       13.45      2.60 o 
  -4   7   6       35.89       45.79      4.02 o 
  -3   7   6       58.22       59.02      4.39 o 
  -2   7   6        4.21        6.63      2.30 o 
  -1   7   6      221.70      231.54     13.27 o 
   0   7   6       73.94       72.19      7.21 o 
   1   7   6       41.55       47.36      9.80 o 
   2   7   6        8.82       14.71      4.63 o 
   3   7   6       55.25       72.63      7.72 o 
 -10   8   6       13.65       12.98      4.09 o 
  -9   8   6       10.45        9.91      3.80 o 
  -8   8   6       35.45       32.87      5.37 o 
  -7   8   6        6.20        8.20      3.30 o 
  -6   8   6       41.22       36.58      5.48 o 
  -5   8   6       12.93       16.17      2.76 o 
  -4   8   6       16.36       16.96      2.81 o 
  -3   8   6        7.73        9.08      2.23 o 
  -2   8   6       25.11       31.42      3.64 o 
  -1   8   6        9.79       10.42      2.41 o 
   0   8   6       19.39       25.46      4.12 o 
   1   8   6       13.09       15.46      2.70 o 
   2   8   6       14.60       14.80      2.68 o 
 -10   9   6       20.60       17.20      4.28 o 
  -9   9   6        7.61        9.57      3.91 o 
  -8   9   6        6.67       16.36      4.41 o 
  -7   9   6        8.99       12.43      3.74 o 
  -6   9   6       21.13       32.06      5.33 o 
  -5   9   6       22.56       24.88      3.32 o 
  -4   9   6        5.23        9.29      3.02 o 
  -3   9   6        4.76        4.64      2.31 o 
  -2   9   6        1.61        0.48      1.82 o 
  -1   9   6        6.34        7.56      2.28 o 
   0   9   6        6.88        6.97      2.43 o 
   1   9   6       18.54       20.94      3.21 o 
  -9  10   6        0.02        0.96      2.84 o 
  -8  10   6       53.70       55.26      6.81 o 
  -7  10   6       79.02       88.76      8.41 o 
  -6  10   6       17.13       14.93      3.96 o 
  -5  10   6        6.27        2.70      1.99 o 
  -4  10   6       10.04       13.42      2.71 o 
  -3  10   6        3.25        4.62      2.33 o 
  -2  10   6        9.52        6.89      2.58 o 
  -1  10   6       18.24       19.19      3.02 o 
   0  10   6        4.84        9.31      3.23 o 
  -8  11   6        3.90        4.33      3.23 o 
  -7  11   6       52.35       70.82      7.75 o 
  -6  11   6       27.55       29.29      5.27 o 
  -5  11   6        1.33        7.34      2.44 o 
  -4  11   6        0.03        1.70      2.99 o 
  -3  11   6        1.26        0.27      1.94 o 
  -2  11   6       12.98       11.80      3.98 o 
  -1   1   7       34.81       34.25      5.13 o 
   0   1   7        4.87        6.85      1.93 o 
   1   1   7        4.45        6.93      3.03 o 
  -3   2   7       11.18       19.40      4.25 o 
  -2   2   7       34.32       35.96      3.44 o 
  -1   2   7       42.19       43.42      4.08 o 
   0   2   7       33.25       42.17      3.65 o 
   1   2   7        6.22        9.13      3.25 o 
   2   2   7       19.34       21.93      4.32 o 
  -5   3   7        4.58        5.95      3.16 o 
  -4   3   7       18.31       22.67      4.50 o 
  -3   3   7       10.01       13.52      2.42 o 
  -2   3   7        2.31        3.86      2.63 o 
  -1   3   7        7.87        8.06      2.16 o 
   0   3   7        9.01        8.63      2.02 o 
   1   3   7       78.25       80.35      7.41 o 
   2   3   7        3.53       -0.56      2.27 o 
   3   3   7        1.75        8.09      3.51 o 
  -7   4   7        3.05        5.03      2.99 o 
  -6   4   7        2.27        4.36      3.11 o 
  -5   4   7       10.78        8.53      3.58 o 
  -4   4   7        2.90        5.16      1.99 o 
  -3   4   7       15.88       18.22      3.21 o 
  -2   4   7       31.03       30.22      3.38 o 
  -1   4   7        6.16        8.19      2.24 o 
   0   4   7        4.48        7.38      2.11 o 
   1   4   7       39.35       34.14      5.11 o 
   2   4   7        2.36        6.70      3.35 o 
   3   4   7       11.60        9.86      3.66 o 
   4   4   7        4.04        2.19      2.79 o 
  -8   5   7       30.14       46.24      6.58 o 
  -7   5   7        4.06        3.57      2.77 o 
  -6   5   7        5.90       11.30      3.96 o 
  -5   5   7       18.53       23.85      3.22 o 
  -4   5   7        9.51       16.25      2.79 o 
  -3   5   7       11.31       11.27      2.83 o 
  -2   5   7      104.53      103.00      5.88 o 
  -1   5   7      117.79      118.30      6.28 o 
   0   5   7       19.95       22.32      3.70 o 
   1   5   7       38.26       41.42      5.97 o 
   2   5   7        9.22        6.75      3.17 o 
   3   5   7       57.36       53.58      6.99 o 
  -7   6   7       24.04       20.66      4.76 o 
  -6   6   7       13.35       16.04      2.90 o 
  -5   6   7        5.05       10.04      3.49 o 
  -4   6   7        6.83        6.31      2.17 o 
  -3   6   7       40.11       42.18      3.97 o 
  -2   6   7        1.56        2.11      1.85 o 
  -1   6   7      257.23      258.79      9.61 o 
   0   6   7       24.61       27.84      5.17 o 
   1   6   7       36.41       32.24      5.58 o 
  -7   7   7       29.71       34.12      5.77 o 
  -6   7   7       29.17       33.31      3.75 o 
  -5   7   7        7.50        5.17      6.74 o 
  -4   7   7        3.49        8.18      5.59 o 
  -3   7   7       43.69       44.23      4.20 o 
  -2   7   7       71.29       78.65      5.44 o 
  -1   7   7      143.65      153.57     10.20 o 
   0   7   7       54.59       55.11      6.97 o 
  -6   8   7       20.96       23.47      3.38 o 
  -5   8   7       13.38       11.20      3.12 o 
  -4   8   7       52.55       50.87      4.58 o 
  -3   8   7       17.07       19.14      4.42 o 
  -2   8   7       39.24       31.48      3.73 o 
                                                 
